# Supplementary material for: Genomic and metabolic comparison with Dickeya dadantii 3937 reveals the emerging Dickeya solani potato pathogen to display distinctive metabolic activities and T5SS/T6SS-related toxin repertoire
Source: BMC Genomics. 2014 Apr 15;15:283. doi: 10.1186/1471-2164-15-283 (PMC4028081; doi:10.1186/1471-2164-15-283)
Supplement: Additional file 2: Table S2-S3 — D. solani 3337 (S1) and D. dadantii (S2) strain-specific genes. [file 1471-2164-15-283-S2.XLS]

## Sheet: Table S2 (D. solani)
Gene ID RAST	Start	Stop	Length (AA)	Genomic region	Functional category	Annotation		Conservation in other Dickeyas		Conservation in other bacteria	Comment
							D. zeae 586	D. paradisiaca 703	D. chrysanthemi 1591
solani_g3_0016	15507	15355	50		hypothetical protein	hypothetical protein
solani_g3_0017	15521	15652	43		hypothetical protein	hypothetical protein
solani_g3_0019	17643	17762	39		hypothetical protein	hypothetical protein
solani_g3_0021	18341	18457	38		hypothetical protein	hypothetical protein
solani_g3_0045	41429	41566	45		hypothetical protein	hypothetical protein
solani_g3_0065	65783	65658	41		hypothetical protein	hypothetical protein
solani_g3_0067	66792	66676	38		hypothetical protein	hypothetical protein
solani_g3_0070	70443	70285	52		hypothetical protein	hypothetical protein
solani_g3_0078	81259	80603	218		hypothetical protein	hypothetical protein				Photorhabdus asymbiotica (39%)
solani_g3_0101	103737	103925	62		hypothetical protein	hypothetical protein
solani_g3_0107	108685	111009	774		metabolism	Predicted hydrolase of the metallo-beta-lactamase superfamily, clustered with KDO2-Lipid A biosynthesis genes			+	Pectobacterium wasabiae (59%)	2 proteins in D. dadantii
solani_g3_0122	130331	130483	50		hypothetical protein	hypothetical protein
solani_g3_0130	138579	137611	322		regulation	Transcriptional regulator in custer with plant-induced nitrilase			+	Achromobacter xylosoxidans (56%)
solani_g3_0132	140651	140430	73		hypothetical protein	hypothetical protein				Aeromonas veronii (50%)
solani_g3_0133	141706	140972	244		hypothetical protein	hypothetical protein				Yersinia kristensenii (92%)
solani_g3_0134	142042	141896	48		extrachromosomal	Transposase				Escherichia coli MS 107-1 (96%)
solani_g3_0147	155461	155604	47		hypothetical protein	hypothetical protein
solani_g3_0159	164484	164606	40		hypothetical protein	hypothetical protein
solani_g3_0179	184298	184414	38		hypothetical protein	hypothetical protein
solani_g3_0181	185140	185000	46		hypothetical protein	hypothetical protein
solani_g3_0182	185439	186242	267		others	DNA/RNA endonuclease G, NUC1				Enterobacteria phage vB KleM-RaK2 (41%)
solani_g3_0183	186517	186383	44		hypothetical protein	hypothetical protein
solani_g3_0188	191427	191588	53		hypothetical protein	hypothetical protein
solani_g3_0191	192668	192784	38		hypothetical protein	hypothetical protein
solani_g3_0214	216759	216878	39		hypothetical protein	hypothetical protein
solani_g3_0239	242320	241958	120		others	Ferredoxin	+		+	Pectobacterium carotovorum subsp. carotovorum (71%)
solani_g3_0254	255689	255817	42		hypothetical protein	hypothetical protein
solani_g3_0269	270986	271132	48		hypothetical protein	hypothetical protein
solani_g3_0280	283854	283714	46		hypothetical protein	hypothetical protein
solani_g3_0295	299193	299450	85	GR 1 (HTI)	hypothetical protein	hypothetical protein
solani_g3_0296	300548	299655	297	GR 1 (HTI)	undefined	putative hydrolase				Pseudomonas viridiflava (84%)
solani_g3_0297	300608	301252	214	GR 1 (HTI)	hypothetical protein	Hypothetical protein DUF1470, with CGNR zinc finger motif				Pseudomonas fluorescens (75%)
solani_g3_0298	301529	301708	59	GR 1 (HTI)	extrachromosomal	Transposase				Escherichia coli XH001 (95%)
solani_g3_0299	301728	301940	70	GR 1 (HTI)	extrachromosomal	Putative Transposase within prophage				Escherichia albertii (94%)
solani_g3_0300	302106	301984	40	GR 1 (HTI)	hypothetical protein	hypothetical protein
solani_g3_0304	305393	305247	48		hypothetical protein	hypothetical protein
solani_g3_0341	352904	353026	40		hypothetical protein	hypothetical protein
solani_g3_0343	353907	353788	39		hypothetical protein	hypothetical protein
solani_g3_0345	354739	354930	63		hypothetical protein	hypothetical protein
solani_g3_0366	377248	377739	163	GR 2 (HTI)	extrachromosomal	Integrase				Pantoea ananatis (89%)
solani_g3_0367	378295	378912	205	GR 2 (HTI)	hypothetical protein	hypothetical protein				Klebsiella pneumoniae (84%)
solani_g3_0368	385090	379172	1972	GR 2 (HTI)	others	DNA and RNA helicase				Pseudomonas fluorescens (62%)
solani_g3_0369	386150	386416	88	GR 2 (HTI)	extrachromosomal	Transposase and inactivated derivatives				Escherichia coli KTE212 (98%)
solani_g3_0370	386775	386900	41	GR 2 (HTI)	hypothetical protein	hypothetical protein				Serratia plymuthica (93%)
solani_g3_0372	389301	388603	232	GR 2 (HTI)	transport	Urea ABC transporter, ATPase protein UrtE			+	Salmonella enterica subsp. enterica (97%)
solani_g3_0373	390095	389304	263	GR 2 (HTI)	transport	Urea ABC transporter, ATPase protein UrtD			+	Salmonella enterica subsp. enterica (92%)
solani_g3_0374	391149	390088	353	GR 2 (HTI)	transport	Urea ABC transporter, permease protein UrtC			+	Enterobacter radicincitans (96%)
solani_g3_0375	392738	391164	524	GR 2 (HTI)	transport	Urea ABC transporter, permease protein UrtB			+	Enterobacter radicincitans (90%)
solani_g3_0376	394101	392830	423	GR 2 (HTI)	transport	Urea ABC transporter, urea binding protein			+	Enterobacter radicincitans (97%)
solani_g3_0377	394868	394167	233	GR 2 (HTI)	regulation	Transcriptional regulator, GntR family			+	Enterobacter radicincitans (96%)
solani_g3_0378	398497	394880	1205	GR 2 (HTI)	metabolism	Urea carboxylase (EC 6.3.4.6)			+	Salmonella enterica subsp. enterica serovar Typhi (89%)
solani_g3_0379	400292	398490	600	GR 2 (HTI)	metabolism	Allophanate hydrolase (EC 3.5.1.54)			+	Enterobacter radicincitans (86%)
solani_g3_0389	416111	416653	180		undefined	putative isochorismatase family protein				Advenella kashmirensis (61%)
solani_g3_0398	428755	428916	53		hypothetical protein	hypothetical protein
solani_g3_0400	430159	430019	46		hypothetical protein	hypothetical protein
solani_g3_0401	430289	430173	38		hypothetical protein	hypothetical protein
solani_g3_0403	431762	431589	57		hypothetical protein	hypothetical protein
solani_g3_0404	431783	431929	48		hypothetical protein	hypothetical protein
solani_g3_0405	433409	432204	401		undefined	Putative large exoprotein involved in heme utilization or adhesion of ShlA/HecA/FhaA family				Escherichia coli KTE88 (72%)
solani_g3_0406	433555	433436	39		hypothetical protein	hypothetical protein
solani_g3_0407	433522	433707	61		hypothetical protein	hypothetical protein				Pectobacterium wasabiae (78%)
solani_g3_0408	434000	433761	79		hypothetical protein	hypothetical protein				Photorhabdus asymbiotica (71%)
solani_g3_0409	446806	434309	4165		hypothetical protein	hypothetical protein				Brenneria sp. EniD312 (48%)
solani_g3_0410	447019	447138	39		hypothetical protein	hypothetical protein
solani_g3_0414	451531	451376	51		hypothetical protein	hypothetical protein
solani_g3_0415	451778	451665	37		hypothetical protein	hypothetical protein
solani_g3_0416	451890	452018	42		hypothetical protein	hypothetical protein
solani_g3_0417	452230	452114	38		hypothetical protein	hypothetical protein
solani_g3_0419	452873	453037	54		hypothetical protein	hypothetical protein
solani_g3_0422	454323	454571	82		hypothetical protein	hypothetical protein
solani_g3_0428	459989	458319	556		metabolism	Long-chain-fatty-acidCoA ligase (EC 6.2.1.3)	+	+	+	Serratia marcescens (82%)	2 proteins in D. dadantii
solani_g3_0447	477878	477762	38		hypothetical protein	hypothetical protein				Brenneria sp. EniD312 (89%)
solani_g3_0449	478618	478806	62		hypothetical protein	hypothetical protein
solani_g3_0453	481317	481195	40		hypothetical protein	hypothetical protein
solani_g3_0467	494245	494102	47		hypothetical protein	hypothetical protein
solani_g3_0485	511207	511010	65		hypothetical protein	hypothetical protein
solani_g3_0500	526593	526727	44		hypothetical protein	hypothetical protein				Cronobacter dublinensis (67%)
solani_g3_0511	551078	550956	40		hypothetical protein	hypothetical protein				Pantoea sp. GM01 (93%)
solani_g3_0516	556059	555946	37		hypothetical protein	hypothetical protein
solani_g3_0537	574907	574737	56		hypothetical protein	putative lipoprotein				Brenneria sp. EniD312 (71%)
solani_g3_0541	580037	580432	131		others	Methyl-accepting chemotaxis protein I (serine chemoreceptor protein)				Pectobacterium carotovorum subsp. brasiliensis (71%)
solani_g3_0542	580467	580769	100		hypothetical protein	hypothetical protein
solani_g3_0546	585732	585875	47		hypothetical protein	hypothetical protein
solani_g3_0547	585921	587288	455		metabolism	Cystathionine beta-synthase (EC 4.2.1.22)	+			Brenneria sp. EniD312 (83%)
solani_g3_0548	587369	588523	384		metabolism	Cystathionine gamma-lyase (EC 4.4.1.1)	+			Pectobacterium carotovorum subsp. carotovorum WPP14 (84%)
solani_g3_0557	596065	598272	735		transport	Ferric hydroxamate outer membrane receptor FhuA				Rahnella sp. Y9602 (67%)
solani_g3_0566	607899	607741	52		hypothetical protein	hypothetical protein
solani_g3_0573	614134	614400	88		hypothetical protein	hypothetical protein				Pantoea sp. Sc1 (69%)
solani_g3_0574	616662	614896	588		others	Bipolar DNA helicase				Pseudomonas sp. HYS (93%)
solani_g3_0575	617830	616652	392		hypothetical protein	hypothetical protein				Pseudomonas sp. HYS (82%)
solani_g3_0599	649429	649566	45		hypothetical protein	hypothetical protein
solani_g3_0601	650955	651239	94		hypothetical protein	hypothetical protein
solani_g3_0619	666187	665939	82		extrachromosomal	Phage tail fiber protein				Enterobacter radicincitans (74%)
solani_g3_0622	667664	667485	59		hypothetical protein	hypothetical protein
solani_g3_0633	676194	676072	40		hypothetical protein	hypothetical protein
solani_g3_0646	691406	691287	39		hypothetical protein	hypothetical protein
solani_g3_0650	695605	695447	52		hypothetical protein	hypothetical protein
solani_g3_0654	698826	698966	46		hypothetical protein	hypothetical protein
solani_g3_0655	698988	699185	65		hypothetical protein	hypothetical protein
solani_g3_0665	712782	712940	52		hypothetical protein	hypothetical protein
solani_g3_0675	719944	721536	530		hypothetical protein	putative cytoplasmic protein				Pectobacterium carotovorum subsp. carotovorum WPP14] (51%)
solani_g3_0677	722868	722629	79		hypothetical protein	hypothetical protein				Shigella dysenteriae (74%)
solani_g3_0686	733387	733608	73		hypothetical protein	hypothetical protein
solani_g3_0687	733968	733564	134		hypothetical protein	hypothetical protein			+	Pectobacterium atrosepticum (91%)
solani_g3_0693	741342	741455	37		hypothetical protein	hypothetical protein
solani_g3_0701	748226	748351	41		hypothetical protein	hypothetical protein
solani_g3_0708	755062	754829	77		regulation	Hydrogen peroxide-inducible genes activator				Serratia odorifera DSM 4582 (66%)	2 proteins in D. solani
solani_g3_0709	755744	755088	218		regulation	Hydrogen peroxide-inducible genes activator				Pectobacterium atrosepticum SCRI1043 (81%)	2 proteins in D. solani
solani_g3_0725	776002	776160	52		hypothetical protein	hypothetical protein
solani_g3_0743	791313	792686	457		transport	Multi antimicrobial extrusion protein (Na(+)/drug antiporter), MATE family of MDR efflux pumps	+	+	+	Brenneria sp. EniD312 (80%)	2 proteins in D. dadantii
solani_g3_0751	803786	803962	58		hypothetical protein	hypothetical protein
solani_g3_0759	811380	811264	38		hypothetical protein	hypothetical protein
solani_g3_0765	819782	819931	49		hypothetical protein	hypothetical protein
solani_g3_0781	840989	838590	799		hypothetical protein	hypothetical protein			+	Vibrio rotiferianus (42%)
solani_g3_0782	843866	841077	929		undefined	ATPases with chaperone activity, ATP-binding subunit				Vibrio rotiferianus (37%)
solani_g3_0783	844070	843954	38		hypothetical protein	hypothetical protein
solani_g3_0787	850397	851488	363		transport	Outer membrane protein F precursor	+			Pectobacterium atrosepticum SCRI1043 (64%)
solani_g3_0788	852040	853149	369		transport	Outer membrane protein F precursor				Pectobacterium atrosepticum SCRI1043 (62%)
solani_g3_0789	853655	853497	52		hypothetical protein	hypothetical protein
solani_g3_0856	929109	929303	64		hypothetical protein	hypothetical protein
solani_g3_0858	930514	930389	41		hypothetical protein	hypothetical protein
solani_g3_0877	954222	950770	1150		undefined	Predicted O-linked N-acetylglucosamine transferase, SPINDLY family	+			Pectobacterium carotovorum subsp. carotovorum PC (44%)	2 proteins in D. dadantii
solani_g3_0879	955332	955454	40		hypothetical protein	hypothetical protein
solani_g3_0917	989461	989574	37		hypothetical protein	hypothetical protein
solani_g3_0926	998069	998590	173		undefined	Hypothetical oxidoreductase YqhD (EC 1.1.-.-)				Serratia sp. M24T3 (53%)
solani_g3_0928	1000720	1000589	43		undefined	DsrB protein				Pantoea agglomerans (71%)
solani_g3_0929	1001295	1000969	108		hypothetical protein	hypothetical protein
solani_g3_0932	1003187	1003047	46		hypothetical protein	hypothetical protein
solani_g3_0939	1008690	1008824	44		hypothetical protein	hypothetical protein
solani_g3_0940	1010476	1010598	40		hypothetical protein	hypothetical protein
solani_g3_0942	1012225	1012100	41		hypothetical protein	hypothetical protein
solani_g3_0946	1021071	1015345	1908	GR 3	metabolism	Long-chain-fatty-acidCoA ligase (EC 6.2.1.3)/non-ribosomal peptide synthase				Photorhabdus luminescens subsp. laumondii (48%)
solani_g3_0947	1024559	1021068	1163	GR 3	metabolism	Long-chain-fatty-acidCoA ligase (EC 6.2.1.3)/non-ribosomal peptide synthase	+			Burkholderia rhizoxinica (58%)
solani_g3_0948	1031400	1024663	2245	GR 3	metabolism	Long-chain-fatty-acidCoA ligase (EC 6.2.1.3)/non-ribosomal peptide synthase	+			Burkholderia sp. (44%)
solani_g3_0949	1033404	1031569	611	GR 3	metabolism	Malonyl CoA-acyl carrier protein transacylase (EC 2.3.1.39)				Serratia odorifera (48%)
solani_g3_0950	1033796	1033527	89	GR 3	hypothetical protein	hypothetical protein	+			Teredinibacter turnerae (41%)
solani_g3_0951	1035065	1033821	414	GR 3	metabolism	2-amino-3-ketobutyrate coenzyme A ligase (EC 2.3.1.29)	+			Teredinibacter turnerae (72%)
solani_g3_0952	1036106	1035117	329	GR 3	metabolism	Dihydroflavonol-4-reductase (EC 1.1.1.219)	+			Teredinibacter turnerae (50%)
solani_g3_0953	1052179	1036103	5358	GR 3	metabolism	polyketide synthase				Teredinibacter turnerae (40%)
solani_g3_0954	1052536	1052423	37	GR 3	hypothetical protein	hypothetical protein
solani_g3_0976	1084562	1084690	42		hypothetical protein	hypothetical protein
solani_g3_0981	1092250	1092387	45		hypothetical protein	hypothetical protein
solani_g3_0982	1092617	1092501	38		hypothetical protein	hypothetical protein
solani_g3_0985	1095392	1094406	328		hypothetical protein	hypothetical protein	+			Agrobacterium tumefaciens (68%)
solani_g3_0991	1103987	1103805	60		hypothetical protein	hypothetical protein
solani_g3_1000	1112915	1113376	153		hypothetical protein	hypothetical protein
solani_g3_1027	1144011	1143871	46		hypothetical protein	hypothetical protein
solani_g3_1038	1153960	1153841	39		hypothetical protein	hypothetical protein
solani_g3_1041	1155290	1155451	53		hypothetical protein	hypothetical protein
solani_g3_1054	1167040	1166927	37		hypothetical protein	hypothetical protein
solani_g3_1088	1200042	1199920	40		hypothetical protein	hypothetical protein
solani_g3_1089	1200257	1200138	39		hypothetical protein	hypothetical protein
solani_g3_1098	1212078	1213916	612		undefined	probable glucosyl transferase				Pectobacterium atrosepticum (45%)
solani_g3_1099	1214124	1215365	413		hypothetical protein	hypothetical protein				Yersinia frederiksenii (44%)
solani_g3_1126	1249269	1249415	48		hypothetical protein	hypothetical protein
solani_g3_1127	1249766	1249608	52		hypothetical protein	hypothetical protein
solani_g3_1130	1250747	1250896	49		hypothetical protein	hypothetical protein
solani_g3_1135	1256757	1256641	38	GR 4	hypothetical protein	hypothetical protein
solani_g3_1136	1257193	1256780	137	GR 4	hypothetical protein	hypothetical protein				Pantoea stewartii (43%)
solani_g3_1137	1260555	1257313	1080	GR 4GR 4GR 4GR 4GR 4GR 4	others	Superfamily II DNA/RNA helicases, SNF2 family				Hafnia alvei (64%)
solani_g3_1138	1261961	1260555	468	GR 4GR 4GR 4GR 4GR 4GR 4	hypothetical protein	putative; ORF located using Glimmer/Genemark				Enterobacter radicincitans (89%)
solani_g3_1139	1262980	1262237	247	GR 4GR 4GR 4GR 4GR 4GR 4	others	Outer membrane protein and related peptidoglycan-associated (lipo)proteins				Enterobacter radicincitans (97%)
solani_g3_1140	1265183	1262994	729	GR 4GR 4GR 4GR 4GR 4GR 4	hypothetical protein	hypothetical protein				Enterobacter radicincitans (97%)
solani_g3_1141	1265838	1265677	53	GR 4GR 4GR 4GR 4GR 4GR 4	hypothetical protein	hypothetical protein				Pseudomonas syringae pv. maculicola (53%)
solani_g3_1142	1266431	1266078	117	GR 4GR 4GR 4GR 4GR 4GR 4	hypothetical protein	hypothetical protein				Pectobacterium carotovorum subsp. brasiliensis (91%)
solani_g3_1143	1266884	1266459	141	GR 4GR 4GR 4GR 4GR 4GR 4	hypothetical protein	hypothetical protein				Pectobacterium wasabiae (87%)
solani_g3_1144	1267125	1267238	37	GR 4GR 4GR 4GR 4GR 4GR 4	hypothetical protein	hypothetical protein				Yersinia pestis (63%)
solani_g3_1151	1274128	1273370	252	GR 5	transport	glutamine ABC transporter, ATP-binding protein				Alicycliphilus denitrificans (73%)
solani_g3_1152	1274856	1274155	233	GR 5	transport	Glutamate Aspartate transport system permease protein GltK (TC 3.A.1.3.4)				Variovorax paradoxus (66%)
solani_g3_1153	1275551	1274859	230	GR 5	transport	Glutamate Aspartate transport system permease protein GltJ (TC 3.A.1.3.4)				Alicycliphilus denitrificans (56%)
solani_g3_1154	1276435	1275623	270	GR 5	hypothetical protein	probable solute-binding protein				Alicycliphilus denitrificans (58%)
solani_g3_1155	1276590	1277489	299	GR 5	regulation	transcriptional regulator, LysR family				Acidovorax citrulli (57%)
solani_g3_1156	1278894	1277620	424	GR 5	metabolism	NAD-specific glutamate dehydrogenase (EC 1.4.1.2); NADP-specific glutamate dehydrogenase (EC 1.4.1.4)		+		Erwinia billingiae (78%)
solani_g3_1157	1280198	1278933	421	GR 5	transport	Glutamate-aspartate carrier protein				Acinetobacter ursingii (73%)
solani_g3_1158	1281576	1280365	403	GR 5	metabolism	Aspartate aminotransferase (EC 2.6.1.1)				Acinetobacter ursingii (71%)
solani_g3_1159	1282193	1281579	204	GR 5	metabolism	Dimethylmenaquinone methyltransferase family protein				Acinetobacter ursingii (76%)
solani_g3_1160	1282382	1283281	299	GR 5	regulation	transcriptional regulator, LysR family				Acinetobacter ursingii (60%)
solani_g3_1171	1295416	1295222	64		hypothetical protein	hypothetical protein
solani_g3_1174	1297135	1296959	58		hypothetical protein	hypothetical protein
solani_g3_1177	1299781	1300011	76		hypothetical protein	hypothetical protein
solani_g3_1179	1301294	1302700	468		metabolism	Uronate isomerase (EC 5.3.1.12)				Escherichia hermannii (62%)
solani_g3_1180	1302732	1304267	511		transport	Oligogalacturonide transporter	+			Klebsiella oxytoca (80%)
solani_g3_1181	1304289	1305746	485		undefined	Putative D-mannonate oxidoreductase (EC 1.1.1.57)				Enterobacter cloacae (72%)
solani_g3_1189	1314774	1314100	224		undefined	peptidase S14, ClpP				Yersinia bercovieri (32%)
solani_g3_1191	1315892	1315764	42	GR 6	hypothetical protein	hypothetical protein
solani_g3_1192	1317751	1316096	551	GR 6	metabolism	Aconitate hydratase 2 (EC 4.2.1.3)				Klebsiella pneumoniae (91%)
solani_g3_1193	1318632	1317733	299	GR 6	metabolism	Aconitate hydratase 2 (EC 4.2.1.3)				Yersinia kristensenii (81%)
solani_g3_1194	1318924	1318805	39	GR 6	hypothetical protein	hypothetical protein
solani_g3_1195	1319020	1320357	445	GR 6	hypothetical protein	Putative integral membrane protein	+			Planococcus halocryophilus (40%)
solani_g3_1196	1320545	1320417	42	GR 6	hypothetical protein	hypothetical protein
solani_g3_1197	1320670	1322283	537	GR 6	regulation	Sensor kinase CitA, DpiB (EC 2.7.3.-)	+			Vibrio cholerae (39%)
solani_g3_1198	1322307	1322999	230	GR 6	regulation	Transcriptional regulatory protein CitB, DpiA	+			Vibrio cholerae (43%)
solani_g3_1215	1339525	1339638	37		hypothetical protein	hypothetical protein
solani_g3_1223	1346086	1345970	38		hypothetical protein	hypothetical protein
solani_g3_1242	1363611	1363730	39		hypothetical protein	hypothetical protein
solani_g3_1248	1370352	1370630	92		hypothetical protein	hypothetical protein
solani_g3_1266	1395085	1394846	79		hypothetical protein	hypothetical protein
solani_g3_1269	1398113	1396938	391	GR 7	undefined	aminotransferase, class I and II	+			Burkholderia cepacia (48%)
solani_g3_1270	1399460	1398150	436	GR 7	undefined	probable multidrug resistance protein	+			Providencia burhodogranariea (49%)
solani_g3_1271	1400977	1399460	505	GR 7GR 7GR 7GR 7	hypothetical protein	hypothetical protein	+			Vibrio cyclitrophicus (53%)
solani_g3_1272	1402709	1401003	568	GR 7GR 7GR 7GR 7	undefined	Carbamoyltransferase	+			Yersinia aldovae (35%)
solani_g3_1273	1403545	1402697	282	GR 7GR 7GR 7GR 7	hypothetical protein	conserved hypothetical protein				Pontibacter sp. (39%)
solani_g3_1274	1403994	1403839	51	GR 7GR 7GR 7GR 7	hypothetical protein	hypothetical protein
solani_g3_1275	1404092	1404985	297	GR 7GR 7GR 7GR 7	regulation	Nitrogen assimilation regulatory protein Nac				Cupriavidus necator (40%)
solani_g3_1276	1406518	1405187	443	GR 7GR 7GR 7GR 7	transport	major facilitator superfamily MFS 1				Pseudomonas sp. (58%)
solani_g3_1277	1407183	1406527	218	GR 7GR 7GR 7GR 7	metabolism	Dimethylmenaquinone methyltransferase				Herbaspirillum seropedicae (61%)
solani_g3_1278	1407869	1407198	223	GR 7GR 7GR 7	undefined	putative transferase protein				Cupriavidus necator (56%)
solani_g3_1279	1408163	1408035	42	GR 7GR 7GR 7	hypothetical protein	hypothetical protein
solani_g3_1283	1411057	1410845	70	GR 7GR 7GR 7	regulation	Redox-sensing transcriptional regulator QorR				Pectobacterium carotovorum subsp. carotovorum (77%)
solani_g3_1284	1411395	1412402	335	GR 7GR 7GR 7	metabolism	Alcohol dehydrogenase (EC 1.1.1.1)				Pseudomonas psychrotolerans (74%)
solani_g3_1285	1412608	1413606	332	GR 7GR 7GR 7	regulation	transcriptional regulator, MarR family with acetyltransferase activity				Pseudomonas fuscovaginae (74%)
solani_g3_1286	1413672	1413812	46	GR 7GR 7GR 7	hypothetical protein	hypothetical protein
solani_g3_1288	1416229	1417230	333	GR 7GR 7GR 7	hypothetical protein	gene 15 protein				Serratia sp (44%)
solani_g3_1289	1418241	1417864	125	GR 7GR 7GR 7	others	Antibiotic biosynthesis monooxygenase			+	Rhizobium sp. (90%)
solani_g3_1290	1419233	1418340	297	GR 7GR 7GR 7	metabolism	Thioredoxin reductase (EC 1.8.1.9)			+	Pseudomonas chlororaphis (87%)
solani_g3_1291	1419345	1419226	39	GR 7GR 7GR 7	hypothetical protein	hypothetical protein
solani_g3_1292	1419594	1420241	215	GR 7GR 7GR 7	regulation	Transcriptional regulator, TetR family			+	Burkholderia terrae (90%)
solani_g3_1298	1427335	1427111	74		hypothetical protein	hypothetical protein				Serratia marcescens (62%)
solani_g3_1303	1432305	1432177	42		hypothetical protein	hypothetical protein
solani_g3_1331	1458814	1458951	45		hypothetical protein	hypothetical protein
solani_g3_1332	1459107	1458955	50		hypothetical protein	hypothetical protein
solani_g3_1342	1471452	1471339	37		hypothetical protein	hypothetical protein
solani_g3_1349	1480283	1480408	41		hypothetical protein	hypothetical protein
solani_g3_1350	1480589	1480383	68		hypothetical protein	hypothetical protein
solani_g3_1384	1517492	1517259	77		transport	H(+)/Cl(-) exchange transporter ClcA				almonella enterica subsp. enterica (68%)
solani_g3_1405	1539161	1539496	111		hypothetical protein	hypothetical protein			+	Aeromonas salmonicida (44%)
solani_g3_1406	1539480	1539596	38		hypothetical protein	hypothetical protein
solani_g3_1447	1586868	1587053	61		hypothetical protein	hypothetical protein
solani_g3_1448	1587385	1587498	37		hypothetical protein	hypothetical protein
solani_g3_1456	1595697	1595569	42		hypothetical protein	hypothetical protein
solani_g3_1457	1595781	1595933	50		hypothetical protein	hypothetical protein
solani_g3_1464	1603612	1603839	75		hypothetical protein	hypothetical protein
solani_g3_1472	1611419	1611297	40		hypothetical protein	hypothetical protein
solani_g3_1486	1626304	1625780	174		others	NAD(P)H oxidoreductase YRKL (EC 1.6.99.-) Putative NADPH-quinone reductase (modulator of drug activity B) Flavodoxin 2				Enterobacter asburiae (70%)
solani_g3_1487	1626661	1626362	99		hypothetical protein	hypothetical protein				Tolumonas auensis (56%)
solani_g3_1488	1626881	1627804	307		regulation	Transcriptional regulator, LysR family				Enterobacter asburiae (68%)
solani_g3_1494	1633750	1633601	49		hypothetical protein	hypothetical protein
solani_g3_1505	1645084	1645203	39		hypothetical protein	hypothetical protein
solani_g3_1528	1668132	1667635	165		regulation	putative transcriptional regulator				Serratia proteamaculans (49%)
solani_g3_1529	1669475	1668129	448		hypothetical protein	hypothetical protein			+	Rahnella sp. (65%)
solani_g3_1533	1672410	1672267	47		hypothetical protein	hypothetical protein
solani_g3_1545	1685898	1685767	43		hypothetical protein	hypothetical protein
solani_g3_1552	1693295	1693170	41		hypothetical protein	hypothetical protein
solani_g3_1553	1693464	1698323	1619		hypothetical protein	hypothetical protein
solani_g3_1554	1698286	1698444	52		hypothetical protein	hypothetical protein
solani_g3_1555	1698717	1698860	47		hypothetical protein	hypothetical protein
solani_g3_1561	1702786	1702899	37		hypothetical protein	hypothetical protein
solani_g3_1581	1721963	1721817	48		hypothetical protein	hypothetical protein
solani_g3_1600	1747922	1747803	39		hypothetical protein	hypothetical protein
solani_g3_1606	1753620	1753742	40		hypothetical protein	hypothetical protein
solani_g3_1626	1779317	1779195	40		hypothetical protein	hypothetical protein
solani_g3_1629	1782265	1782152	37		hypothetical protein	hypothetical protein
solani_g3_1630	1782470	1782330	46		hypothetical protein	hypothetical protein
solani_g3_1634	1785022	1785957	311	GR 8	metabolism	Dihydrodipicolinate synthase (EC 4.2.1.52)	+			Escherichia coli RN587 (82%)
solani_g3_1635	1786386	1787432	348	GR 8	regulation	LacI family transcriptional regulator	+			Halomonas titanicae (70%)
solani_g3_1636	1789385	1787514	623	GR 8	others	Methyl-accepting chemotaxis protein I (serine chemoreceptor protein)				Pectobacterium atrosepticum (63%)
solani_g3_1637	1789521	1789387	44	GR 8	hypothetical protein	hypothetical protein
solani_g3_1638	1790587	1789739	282	GR 8	undefined	Fumarylacetoacetate hydrolase family protein				Enterobacteriaceae bacterium (67%)
solani_g3_1639	1792010	1790700	436	GR 8	transport	putative MFS transporter	+			Rhodovulum sp. (74%)
solani_g3_1640	1792503	1792261	80	GR 8	metabolism	Dihydrodipicolinate synthase (EC 4.2.1.52)
solani_g3_1680	1834446	1835786	446		hypothetical protein	hypothetical protein			+	Photorhabdus asymbiotica (79%)
solani_g3_1687	1841742	1841506	78		hypothetical protein	hypothetical protein				Pantoea vagans (65%)	2 proteins in D. solani
solani_g3_1688	1841962	1841708	84		hypothetical protein	hypothetical protein				Pseudomonas viridiflava (59%)	2 proteins in D. solani
solani_g3_1693	1845960	1846079	39		hypothetical protein	hypothetical protein
solani_g3_1700	1853634	1853515	39		hypothetical protein	hypothetical protein
solani_g3_1702	1854472	1854332	46		hypothetical protein	hypothetical protein
solani_g3_1705	1856582	1856463	39		hypothetical protein	hypothetical protein
solani_g3_1707	1859168	1859022	48		hypothetical protein	hypothetical protein
solani_g3_1708	1859451	1859323	42		hypothetical protein	hypothetical protein
solani_g3_1710	1861173	1861289	38		hypothetical protein	hypothetical protein
solani_g3_1711	1861286	1861483	65		hypothetical protein	hypothetical protein
solani_g3_1715	1866490	1866305	61		hypothetical protein	hypothetical protein
solani_g3_1716	1866669	1867157	162		hypothetical protein	hypothetical protein
solani_g3_1736	1893560	1893673	37		hypothetical protein	hypothetical protein
solani_g3_1739	1897443	1897297	48		hypothetical protein	hypothetical protein
solani_g3_1745	1902357	1902602	81		hypothetical protein	hypothetical protein
solani_g3_1750	1906536	1906039	165		metabolism	Biphenyl-2,3-diol 1,2-dioxygenase (EC 1.13.11.39)	+			Serratia odorifera (77%)
solani_g3_1760	1916264	1917004	246		hypothetical protein	membrane protein				Yersinia mollaretii (69%)
solani_g3_1768	1927754	1927638	38		hypothetical protein	hypothetical protein
solani_g3_1773	1935358	1935188	56		hypothetical protein	hypothetical protein
solani_g3_1809	1973667	1973542	41		hypothetical protein	hypothetical protein
solani_g3_1816	1982429	1982301	42		hypothetical protein	hypothetical protein	+
solani_g3_1828	1994174	1994040	44		hypothetical protein	hypothetical protein
solani_g3_1829	1995338	1995466	42		hypothetical protein	hypothetical protein
solani_g3_1835	2000875	2000991	38		hypothetical protein	hypothetical protein
solani_g3_1852	2023092	2022919	57		hypothetical protein	hypothetical protein
solani_g3_1870	2042949	2042803	48		hypothetical protein	hypothetical protein
solani_g3_1875	2049167	2048976	63		hypothetical protein	hypothetical protein
solani_g3_1877	2050005	2049883	40		hypothetical protein	hypothetical protein
solani_g3_1885	2054455	2054336	39		hypothetical protein	hypothetical protein
solani_g3_1894	2065245	2065123	40		hypothetical protein	hypothetical protein
solani_g3_1903	2075141	2075254	37		hypothetical protein	hypothetical protein
solani_g3_1907	2079012	2079353	113		hypothetical protein	hypothetical protein
solani_g3_1910	2081561	2081382	59		hypothetical protein	hypothetical protein
solani_g3_1929	2101126	2100542	194		hypothetical protein	hypothetical protein				Paenibacillus polymyxa (31%)
solani_g3_1931	2102703	2102569	44		hypothetical protein	hypothetical protein
solani_g3_1941	2114034	2113909	41		hypothetical protein	hypothetical protein
solani_g3_1959	2132302	2132415	37		hypothetical protein	hypothetical protein
solani_g3_1966	2140461	2140604	47		hypothetical protein	hypothetical protein
solani_g3_1985	2158289	2158161	42		hypothetical protein	hypothetical protein
solani_g3_1986	2159126	2158380	248		hypothetical protein	hypothetical protein				Pseudomonas sp. (29%)
solani_g3_1988	2164148	2163432	238	GR 9	metabolism	phosphopantetheinyl transferase				Teredinibacter turnerae (38%)
solani_g3_1989	2165330	2164200	376	GR 9	metabolism	Malonyl CoA-acyl carrier protein transacylase (EC 2.3.1.39)		+		Serratia odorifera (78%)
solani_g3_1990	2167318	2165399	639	GR 9	metabolism	Malonyl CoA-acyl carrier protein transacylase (EC 2.3.1.39)		+		Serratia odorifera (77%)
solani_g3_1991	2168876	2167428	482	GR 9	metabolism	Malonyl CoA-acyl carrier protein transacylase (EC 2.3.1.39); Enoyl-[acyl-carrier-protein] reductase [FMN] (EC 1.3.1.9)		+		Serratia odorifera (80%)
solani_g3_1992	2169728	2168901	275	GR 9	hypothetical protein	hypothetical protein				Serratia odorifera (73%)
solani_g3_1993	2186735	2169810	5641	GR 9	metabolism	polyketide synthase		+		Serratia odorifera (69%)
solani_g3_1994	2193906	2186728	2392	GR 9	metabolism	polyketide synthase		+		Serratia odorifera (74%)
solani_g3_1995	2194397	2194035	120	GR 9	hypothetical protein	hypothetical protein		+		Serratia odorifera (81%)
solani_g3_1996	2195560	2194394	388	GR 9	hypothetical protein	hypothetical protein		+		Serratia odorifera (92%)
solani_g3_1997	2195855	2195586	89	GR 9	metabolism	acetyl carrier protein		+
solani_g3_1998	2216612	2195919	6897	GR 9	metabolism	Malonyl CoA-acyl carrier protein transacylase (EC 2.3.1.39), polyketide synthase		+		Serratia odorifera (71%)
solani_g3_1999	2217738	2216605	377	GR 9	undefined	luciferase-like monooxygenase family protein		+		Serratia odorifera (87%)
solani_g3_2000	2225288	2217735	2517	GR 9	metabolism	polyketide synthase		+		Serratia odorifera (69%)
solani_g3_2001	2226668	2225364	434	GR 9	undefined	Monooxygenase, flavin-binding family		+		Serratia odorifera (92%)
solani_g3_2002	2238284	2226732	3850	GR 9	metabolism	polyketide synthase		+		Serratia odorifera (70%)
solani_g3_2003	2238306	2238419	37	GR 9	hypothetical protein	hypothetical protein
solani_g3_2004	2239683	2240939	418	GR 9	metabolism	3-oxoacyl-[acyl-carrier-protein] synthase, KASII (EC 2.3.1.41)		+		Serratia odorifera (81%)
solani_g3_2005	2240971	2242233	420	GR 9	metabolism	Hydroxymethylglutaryl-CoA synthase (EC 2.3.3.10)		+		Serratia odorifera (89%)
solani_g3_2006	2242278	2243012	244	GR 9	metabolism	Methylglutaconyl-CoA hydratase (EC 4.2.1.18)		+		Serratia odorifera (86%)
solani_g3_2007	2243092	2242976	38	GR 9	hypothetical protein	hypothetical protein
solani_g3_2008	2243075	2243767	230	GR 9	metabolism	Enoyl-CoA hydratase (EC 4.2.1.17)		+		Serratia odorifera (87%)
solani_g3_2009	2244492	2243884	202	GR 9	hypothetical protein	hypothetical protein		+		Photorhabdus asymbiotica (47%)
solani_g3_2010	2245375	2245560	61	GR 9	regulation	transcriptional regulator, XRE family				Pectobacterium carotovorum subsp. brasiliensis (71%)
solani_g3_2020	2257210	2257073	45		hypothetical protein	hypothetical protein
solani_g3_2028	2265025	2264843	60		hypothetical protein	hypothetical protein
solani_g3_2031	2268075	2267953	40		hypothetical protein	hypothetical protein
solani_g3_2039	2279079	2279219	46		hypothetical protein	hypothetical protein
solani_g3_2052	2295753	2295550	67		hypothetical protein	hypothetical protein				Yersinia rohdei (78%)
solani_g3_2063	2302326	2301973	117		others	LSU ribosomal protein L18p (L5e)	+	+	+	Enterobacteriaceae bacterium (95%)
solani_g3_2094	2321975	2321205	256	GR 10	transport	arginine/ornithine transport ATP-binding protein		+		Pantoea sp. (88%)
solani_g3_2095	2322952	2321972	326	GR 10	transport	ABC-type amino acid transport system, permease component		+		Erwinia billingiae (78%)
solani_g3_2096	2323839	2322949	296	GR 10	hypothetical protein	hypothetical protein		+		Erwinia billingiae (84%)
solani_g3_2097	2324650	2323856	264	GR 10	undefined	Carbon-nitrogen hydrolase		+		Pantoea sp. (83%)
solani_g3_2098	2325616	2324654	320	GR 10	metabolism	4,5-dihydroxyphthalate decarboxylase (EC 4.1.1.55)		+		Pantoea sp. (78%)
solani_g3_2099	2325763	2327121	452	GR 10	regulation	Transcriptional regulator, GntR family domain / Aspartate aminotransferase (EC 2.6.1.1)		+		Erwinia billingiae (71%)
solani_g3_2105	2333453	2332644	269		hypothetical protein	hypothetical protein				Salmonella enterica subsp. enterica (54%)
solani_g3_2122	2349736	2349617	39		hypothetical protein	hypothetical protein
solani_g3_2126	2352456	2352337	39		hypothetical protein	hypothetical protein
solani_g3_2132	2358281	2358135	48		hypothetical protein	hypothetical protein
solani_g3_2161	2390832	2390698	44		hypothetical protein	hypothetical protein
solani_g3_2163	2393733	2393323	136		hypothetical protein	hypothetical protein
solani_g3_2173	2405611	2405498	37		hypothetical protein	hypothetical protein
solani_g3_2178	2409299	2409183	38		hypothetical protein	hypothetical protein
solani_g3_2189	2424395	2424258	45		hypothetical protein	hypothetical protein
solani_g3_2191	2424946	2424815	43		hypothetical protein	hypothetical protein
solani_g3_2197	2430473	2430604	43		hypothetical protein	hypothetical protein
solani_g3_2225	2459215	2459328	37		hypothetical protein	hypothetical protein
solani_g3_2237	2471424	2470351	357		metabolism	Glycerol dehydrogenase (EC 1.1.1.6)	+			Pectobacterium wasabiae (66%)
solani_g3_2238	2471614	2471471	47		hypothetical protein	hypothetical protein
solani_g3_2239	2471722	2472534	270		transport	Cystine-binding periplasmic protein precursor	+			Pectobacterium wasabiae (71%)
solani_g3_2241	2474918	2474796	40		hypothetical protein	hypothetical protein
solani_g3_2257	2493133	2493384	83		hypothetical protein	hypothetical protein
solani_g3_2259	2495622	2495500	40		hypothetical protein	hypothetical protein
solani_g3_2264	2504213	2504094	39		hypothetical protein	hypothetical protein
solani_g3_2281	2530589	2528640	649		transport	Outer membrane vitamin B12 receptor BtuB	+			Serratia marcescens (71%)
solani_g3_2294	2544917	2545075	52		hypothetical protein	hypothetical protein
solani_g3_2316	2566397	2565777	206	GR 11 (HTI)	extrachromosomal	Tail fiber assembly protein				Pectobacterium carotovorum subsp. carotovorum (51%)
solani_g3_2317	2567515	2566397	372	GR 11 (HTI)	extrachromosomal	Phage tail fiber protein				Enterobacter radicincitans (53%)
solani_g3_2319	2569175	2569294	39	GR 11 (HTI)	hypothetical protein	hypothetical protein
solani_g3_2320	2569415	2569681	88	GR 11 (HTI)	extrachromosomal	Transposase	+	+		Enterobacter sp. (100%)
solani_g3_2321	2569732	2570526	264	GR 11 (HTI)	extrachromosomal	Transposase				Pantoea sp. (92%)
solani_g3_2322	2571545	2570829	238	GR 11 (HTI)	extrachromosomal	Phage tail fiber protein				Burkholderia pseudomallei (45%)
solani_g3_2338	2586895	2586770	41		hypothetical protein	hypothetical protein
solani_g3_2339	2588227	2587082	381		others	Beta-lactamase (EC 3.5.2.6)				Pantoea sp. (67%)
solani_g3_2340	2588273	2588401	42		hypothetical protein	hypothetical protein
solani_g3_2342	2590917	2591036	39		hypothetical protein	hypothetical protein
solani_g3_2359	2609610	2608291	439		transport	Malate Na(+) symporter				Bacillus cytotoxicus (49%)
solani_g3_2360	2609791	2609675	38		hypothetical protein	hypothetical protein
solani_g3_2361	2610554	2609871	227		metabolism	Dimethylmenaquinone methyltransferase				Pelosinus fermentans (57%)
solani_g3_2362	2610695	2610817	40		hypothetical protein	hypothetical protein
solani_g3_2363	2611079	2611903	274		regulation	Transcriptional regulator, LysR family				Cupriavidus necator (52%)
solani_g3_2385	2637073	2636951	40		hypothetical protein	hypothetical protein
solani_g3_2388	2638466	2638344	40		hypothetical protein	hypothetical protein
solani_g3_2391	2640185	2641432	415		hypothetical protein	hipa protein				Serratia proteamaculans (69%)
solani_g3_2393	2642051	2642164	37		hypothetical protein	hypothetical protein
solani_g3_2399	2647974	2648108	44		hypothetical protein	hypothetical protein
solani_g3_2400	2648402	2648286	38		hypothetical protein	hypothetical protein
solani_g3_2401	2648669	2648794	41		hypothetical protein	hypothetical protein
solani_g3_2406	2654733	2654584	49		hypothetical protein	hypothetical protein
solani_g3_2412	2659716	2659438	92		hypothetical protein	hypothetical protein				Salmonella enterica subsp. enterica (61%)
solani_g3_2416	2665130	2664366	254		undefined	NADP oxidoreductase, coenzyme F420-dependent				Burkholderia graminis (54%)
solani_g3_2437	2687809	2687537	90		hypothetical protein	Putative outer membrane protein			+
solani_g3_2439	2688298	2688435	45		hypothetical protein	hypothetical protein
solani_g3_2440	2688689	2689156	155		undefined	Putative acetyltransferase				Vibrio furnissii (57%)
solani_g3_2450	2700016	2699828	62		transport	Transporter, MFS superfamily
solani_g3_2454	2702532	2702711	59		hypothetical protein	hypothetical protein
solani_g3_2455	2703087	2702941	48		hypothetical protein	hypothetical protein
solani_g3_2497	2756662	2756498	54		hypothetical protein	hypothetical protein
solani_g3_2508	2766357	2766542	61	GR 12	hypothetical protein	hypothetical protein
solani_g3_2509	2766535	2766675	46	GR 12	hypothetical protein	hypothetical protein
solani_g3_2512	2770557	2770868	103	GR 12	hypothetical protein	hypothetical protein				Brenneria sp. (73%)
solani_g3_2513	2770948	2772015	355	GR 12	undefined	SAM-dependent methyltransferase	+			Brenneria sp. (76%)
solani_g3_2514	2772087	2772818	243	GR 12	metabolism	3-oxoacyl-[ACP] synthase				Brenneria sp. (71%)
solani_g3_2515	2772895	2773593	232	GR 12	metabolism	1-acyl-sn-glycerol-3-phosphate acyltransferase				Pectobacterium carotovorum subsp. brasiliensis (75%)
solani_g3_2516	2773627	2773893	88	GR 12	metabolism	Acyl carrier protein (ACP1)	+			Pectobacterium carotovorum subsp. brasiliensis (85%)
solani_g3_2517	2773916	2774170	84	GR 12	metabolism	Acyl carrier protein	+			Pectobacterium carotovorum subsp. brasiliensis (83%)
solani_g3_2518	2774157	2774744	195	GR 12	hypothetical protein	hypothetical protein	+			Pectobacterium carotovorum subsp. brasiliensis (70%)
solani_g3_2519	2774813	2776174	453	GR 12	metabolism	Acyl-CoA synthetase, AMP-(fatty) acid ligase	+			Pectobacterium atrosepticum (67%)
solani_g3_2520	2776161	2776583	140	GR 12	metabolism	(3R)-hydroxymyristoyl-[ACP] dehydratase (EC 4.2.1.-)				Pectobacterium atrosepticum (51%)
solani_g3_2521	2776574	2778283	569	GR 12	metabolism	Glycosyl transferase / Lysophospholipid acyltransferase	+			Pectobacterium wasabiae (78%)
solani_g3_2522	2778280	2778708	142	GR 12	undefined	4-hydroxybenzoyl-CoA thioesterase domain protein	+			Brenneria sp. (88%)
solani_g3_2523	2778762	2779343	193	GR 12	hypothetical protein	Putative transmembrane protein				Pectobacterium carotovorum subsp. brasiliensis (80%)
solani_g3_2524	2779315	2781639	774	GR 12	transport	membrane protein, exporter	+			Pectobacterium wasabiae (74%)
solani_g3_2525	2781636	2782208	190	GR 12	hypothetical protein	hypothetical protein	+			Brenneria sp. (77%)
solani_g3_2526	2782210	2783367	385	GR 12	metabolism	3-oxoacyl-[ACP] synthase (EC 2.3.1.41) FabV like	+			Pectobacterium carotovorum subsp. brasiliensis (77%)
solani_g3_2527	2783374	2783847	157	GR 12	metabolism	3-hydroxydecanoyl-[ACP] dehydratase (EC 4.2.1.60)	+			Pectobacterium carotovorum subsp. brasiliensis (73%)
solani_g3_2528	2783847	2784578	243	GR 12	metabolism	3-oxoacyl-[ACP] reductase (EC 1.1.1.100)	+			Pectobacterium wasabiae (86%)
solani_g3_2529	2784578	2785804	408	GR 12	metabolism	3-oxoacyl-[ACP] synthase (EC 2.3.1.41)	+			Pectobacterium wasabiae (90%)
solani_g3_2531	2788478	2788597	39		hypothetical protein	hypothetical protein
solani_g3_2545	2802944	2802801	47		hypothetical protein	hypothetical protein
solani_g3_2553	2811154	2811032	40		hypothetical protein	hypothetical protein
solani_g3_2565	2821957	2821817	46		others	LSU ribosomal protein L34p	+	+	+	Photorhabdus luminescens (100%)
solani_g3_2576	2835859	2835707	50		hypothetical protein	hypothetical protein
solani_g3_2581	2841273	2841112	53		hypothetical protein	hypothetical protein
solani_g3_2582	2841415	2841528	37		hypothetical protein	hypothetical protein
solani_g3_2595	2854836	2854594	80		hypothetical protein	PAS/PAC domain				Methylobacterium nodulans (62%)
solani_g3_2596	2854858	2855025	55		hypothetical protein	hypothetical protein
solani_g3_2601	2861199	2861321	40		hypothetical protein	hypothetical protein
solani_g3_2618	2878122	2878298	58		hypothetical protein	Protein of unknown function DUF81
solani_g3_2635	2899818	2899967	49		hypothetical protein	hypothetical protein
solani_g3_2640	2906110	2906256	48		hypothetical protein	hypothetical protein
solani_g3_2645	2911567	2911689	40		hypothetical protein	hypothetical protein
solani_g3_2647	2912988	2913101	37		hypothetical protein	hypothetical protein
solani_g3_2649	2914324	2914437	37		hypothetical protein	hypothetical protein
solani_g3_2657	2920875	2920735	46		hypothetical protein	hypothetical protein
solani_g3_2701	2971504	2969084	806		hypothetical protein	hypothetical protein				Escherichia coli STEC (41%)
solani_g3_2716	2985478	2985603	41		hypothetical protein	hypothetical protein
solani_g3_2727	2995987	2996118	43		hypothetical protein	hypothetical protein
solani_g3_2741	3006486	3006641	51		hypothetical protein	hypothetical protein
solani_g3_2750	3015605	3015435	56		hypothetical protein	hypothetical protein
solani_g3_2765	3032598	3031714	294		regulation	Glycine cleavage system transcriptional activator GcvA				Klebsiella oxytoca (59%)
solani_g3_2766	3032742	3033653	303		transport	Permease of the drug/metabolite transporter (DMT) superfamily				Rahnella aquatilis (65%)
solani_g3_2782	3050536	3052023	495		metabolism	3-polyprenyl-4-hydroxybenzoate carboxy-lyase (EC 4.1.1.-)	+	+	+	Pectobacterium wasabiae (92%)	2 proteins in D. dadantii
solani_g3_2798	3074030	3075214	394		others	Translation elongation factor Tu	+	+	+	Brenneria sp. (98%)
solani_g3_2807	3087965	3087708	85		hypothetical protein	hypothetical protein
solani_g3_2831	3115899	3115663	78		metabolism	Molybdopterin-guanine dinucleotide biosynthesis protein MobB
solani_g3_2839	3122989	3122753	78		hypothetical protein	hypothetical protein
solani_g3_2844	3126800	3127588	262		metabolism	3-oxoacyl-[acyl-carrier protein] reductase (EC 1.1.1.100)				Rhizobium sp. (78%)
solani_g3_2849	3130386	3130246	46		hypothetical protein	hypothetical protein
solani_g3_2860	3140763	3140918	51		hypothetical protein	hypothetical protein
solani_g3_2888	3168495	3168376	39		hypothetical protein	hypothetical protein
solani_g3_2898	3176727	3176323	134		undefined	Putative cytochrome d ubiquinol oxidase subunit III (EC 1.10.3.-) (Cytochrome bd-I oxidase subunit III)	+	+	+	Pectobacterium carotovorum subsp. brasiliensis (87%)	2 proteins in D. dadantii
solani_g3_2905	3182038	3182325	95		undefined	glutathione-dependent formaldehyde-activating, GFA				Pectobacterium carotovorum subsp. carotovorum (60%)
solani_g3_2909	3190026	3192365	779		regulation	Aerobic respiration control sensor protein arcB (EC 2.7.3.-)	+	+	+	Brenneria sp. (87%)	2 proteins in D. dadantii
solani_g3_2926	3207862	3207749	37		hypothetical protein	hypothetical protein
solani_g3_2947	3232708	3232842	44		hypothetical protein	hypothetical protein
solani_g3_2957	3245730	3245903	57		hypothetical protein	hypothetical protein
solani_g3_2958	3246005	3246280	91		hypothetical protein	hypothetical protein
solani_g3_2959	3247141	3246407	244		hypothetical protein	hypothetical protein	+	+		Pectobacterium carotovorum subsp. carotovorum (87%)
solani_g3_2960	3247992	3247171	273		hypothetical protein	Protein containing transglutaminase-like domain, putative cysteine protease	+	+		Enterobacter radicincitans (83%)
solani_g3_2961	3248918	3247989	309		hypothetical protein	Protein containing domains DUF403	+	+		Enterobacter radicincitans (90%)
solani_g3_2962	3250342	3248912	476		hypothetical protein	Protein containing domains DUF404, DUF407	+	+		Enterobacter radicincitans (95%)
solani_g3_2967	3253835	3253969	44		hypothetical protein	hypothetical protein
solani_g3_2968	3253939	3255366	475		transport	PTS system, beta-glucoside-specific IIB component (EC 2.7.1.69) / PTS system, beta-glucoside-specific IIC component (EC 2.7.1.69) / PTS system, beta-glucoside-specific IIA component (EC 2.7.1.69)				Pantoea sp. (69%)
solani_g3_2982	3271515	3271339	58	GR 13 (HTI)	hypothetical protein	hypothetical protein
solani_g3_2983	3271980	3273149	389	GR 13 (HTI)	extrachromosomal	Integrase		+	+	Pectobacterium wasabiae (97%)
solani_g3_2984	3273241	3274473	410	GR 13 (HTI)	hypothetical protein	hypothetical protein				Glaciecola arctica (44%)
solani_g3_2985	3274478	3276244	588	GR 13 (HTI)	hypothetical protein	hypothetical protein				Glaciecola arctica (56%)
solani_g3_2986	3276234	3277184	316	GR 13 (HTI)	hypothetical protein	hypothetical protein				Glaciecola arctica (52%)
solani_g3_2987	3277852	3277589	87	GR 13 (HTI)	hypothetical protein	hypothetical protein	+			Photorhabdus luminescens (92%)
solani_g3_2988	3278036	3278257	73	GR 13 (HTI)	extrachromosomal	Ner-like regulatory protein				Photorhabdus luminescens (74%)
solani_g3_2989	3278229	3278489	86	GR 13 (HTI)	hypothetical protein	hypothetical protein				Photorhabdus luminescens (67%)
solani_g3_2990	3279109	3278699	136	GR 13 (HTI)	extrachromosomal	Replicative helicase RepA				Pectobacterium wasabiae (91%)
solani_g3_2991	3279777	3279133	214	GR 13 (HTI)	extrachromosomal	bacteriophage P4 DNA primease				Photorhabdus luminescens (89%)
solani_g3_2992	3279991	3279770	73	GR 13 (HTI)	extrachromosomal	Transcriptional regulator, AlpA like				Pectobacterium wasabiae (83%)
solani_g3_2993	3280872	3279994	292	GR 13 (HTI)	extrachromosomal	Phage DNA binding protein				Pectobacterium wasabiae (95%)
solani_g3_2994	3281881	3282240	119	GR 13 (HTI)	hypothetical protein	Putative cytoplasmic protein			+	Edwardsiella ictaluri (93%)
solani_g3_2995	3282224	3282547	107	GR 13 (HTI)	others	DNA-binding protein			+	Pectobacterium wasabiae (95%)
solani_g3_2996	3282782	3282916	44	GR 13 (HTI)	hypothetical protein	hypothetical protein
solani_g3_2997	3283667	3284410	247	GR 13 (HTI)	others	Serine/threonine phosphatase PPP (EC 3.1.3.16)				Pectobacterium carotovorum subsp. carotovorum (49%)
solani_g3_2998	3285018	3284875	47	GR 13 (HTI)	hypothetical protein	hypothetical protein
solani_g3_2999	3285242	3286294	350	GR 13 (HTI)	extrachromosomal	Integrase	+			Erwinia amylovora (89%)
solani_g3_3000	3286345	3286503	52	GR 13 (HTI)	extrachromosomal	Integrase				Yersinia kristensenii (82%)
solani_g3_3001	3286830	3289193	787	GR 13 (HTI)	others	Type I restriction-modification system, DNA-methyltransferase subunit M (EC 2.1.1.72)				Citrobacter rodentium (90%)
solani_g3_3002	3289193	3290620	475	GR 13 (HTI)	others	Type I restriction-modification system, specificity subunit S (EC 3.1.21.3)				Shewanella frigidimarina (48%)
solani_g3_3003	3290617	3293865	1082	GR 13 (HTI)	others	Type I restriction-modification system, restriction subunit R (EC 3.1.21.3)				Yersinia kristensenii (91%)
solani_g3_3004	3293922	3294962	346	GR 13 (HTI)	others	Putative DNA-binding protein in cluster with Type I restriction-modification system	+			Salmonella enterica subsp. enterica (85%)
solani_g3_3005	3295144	3295503	119	GR 13 (HTI)	hypothetical protein	hypothetical protein				Citrobacter sp. (76%)
solani_g3_3042	3328475	3328636	53		hypothetical protein	hypothetical protein				Pectobacterium carotovorum subsp. brasiliensis (64%)
solani_g3_3048	3332504	3332629	41		hypothetical protein	hypothetical protein
solani_g3_3053	3337945	3337826	39		hypothetical protein	hypothetical protein
solani_g3_3054	3338003	3338143	46		hypothetical protein	hypothetical protein
solani_g3_3056	3338798	3338607	63		hypothetical protein	hypothetical protein
solani_g3_3060	3342464	3342634	56		hypothetical protein	hypothetical protein
solani_g3_3063	3344763	3344599	54		hypothetical protein	hypothetical protein				Yersinia pseudotuberculosis (50%)
solani_g3_3069	3351088	3351390	100		hypothetical protein	hypothetical protein
solani_g3_3081	3363064	3362792	90		hypothetical protein	hypothetical protein				Pectobacterium carotovorum subsp. carotovorum (40%)
solani_g3_3082	3363273	3363064	69		hypothetical protein	hypothetical protein				Pectobacterium carotovorum subsp. carotovorum (52%)
solani_g3_3089	3367787	3368008	73		hypothetical protein	hypothetical protein
solani_g3_3093	3371940	3371725	71		metabolism	1,2-dihydroxy-3-keto-5-methylthiopentene dioxygenase (EC 1.13.11.54)				Pectobacterium carotovorum subsp. carotovorum (85%)
solani_g3_3095	3373046	3372894	50		hypothetical protein	hypothetical protein
solani_g3_3109	3384963	3384010	317		regulation	Transcriptional regulator, LysR family			+	Erwinia tasmaniensis (66%)
solani_g3_3110	3385142	3386134	330		metabolism	Vanillate O-demethylase oxygenase subunit (EC 1.14.13.82)			+	Erwinia sp. (77%)
solani_g3_3111	3386152	3387156	334		metabolism	Flavodoxin reductases (ferredoxin-NADPH reductases) family 1; Vanillate O-demethylase oxidoreductase (EC 1.14.13.-)				Erwinia tasmaniensis (59%)
solani_g3_3112	3387223	3388374	383		metabolism	Salicylate hydroxylase (EC 1.14.13.1)			+	Enterobacter cloacae (75%)
solani_g3_3117	3394119	3394238	39		hypothetical protein	hypothetical protein
solani_g3_3131	3408584	3408748	54	GR 14 (HTI)	undefined	Acetyltransferase				Pectobacterium carotovorum subsp. carotovorum (89%)
solani_g3_3132	3409948	3408893	351	GR 14 (HTI)	regulation	transcriptional regulator, AraC family	+			Burkholderia cenocepacia (75%)
solani_g3_3133	3410124	3410930	268	GR 14 (HTI)	undefined	Dehydrogenases with different specificities (related to short-chain alcohol dehydrogenases)	+			Burkholderia cenocepacia (84%)
solani_g3_3134	3411343	3411468	41	GR 14 (HTI)	hypothetical protein	hypothetical protein				Pectobacterium wasabiae (70%)
solani_g3_3135	3411511	3411807	98	GR 14 (HTI)	hypothetical protein	hypothetical protein	+			Acinetobacter calcoaceticus (88%)
solani_g3_3136	3412306	3412542	78	GR 14 (HTI)	undefined	short-chain dehydrogenase/reductase SDR				Burkholderia cenocepacia (83%)
solani_g3_3137	3414412	3413534	292	GR 14 (HTI)	extrachromosomal	Integrase				Pectobacterium wasabiae (96%)
solani_g3_3140	3416095	3416331	78	GR 14 (HTI)	hypothetical protein	Putative uncharacterized protein STY4534 (Putative uncharacterized protein)
solani_g3_3141	3416539	3417810	423	GR 14 (HTI)	hypothetical protein	hypothetical protein				Burkholderia cenocepacia (56%)
solani_g3_3142	3417814	3418380	188	GR 14 (HTI)	hypothetical protein	hypothetical protein				Escherichia coli (51%)
solani_g3_3143	3418368	3420308	646	GR 14 (HTI)	others	Chromosome partition protein smc				Burkholderia ambifaria (43%)
solani_g3_3148	3423520	3423690	56		hypothetical protein	hypothetical protein		+	+	Pectobacterium carotovorum subsp. carotovorum (96%)
solani_g3_3164	3440897	3440721	58		hypothetical protein	hypothetical protein
solani_g3_3176	3449742	3449909	55		hypothetical protein	hypothetical protein
solani_g3_3184	3458325	3458519	64		hypothetical protein	hypothetical protein
solani_g3_3191	3466051	3467613	520		undefined	protease, putative				Cellulophaga algicola (33%)
solani_g3_3193	3469011	3470447	478		metabolism	Aldehyde dehydrogenase (EC 1.2.1.3)			+	Brenneria sp. (51%)
solani_g3_3194	3470998	3473775	925		metabolism	Fumarate reductase flavoprotein subunit (EC 1.3.99.1)	+	+	+	Rahnella sp. (79%)	2 proteins in D. dadantii
solani_g3_3201	3480292	3479909	127		others	30S ribosomal protein S1				Pantoea sp. (73%)
solani_g3_3202	3480860	3480456	134		hypothetical protein	hypothetical protein				Rahnella aquatilis (78%)
solani_g3_3203	3481970	3481341	209		hypothetical protein	hypothetical protein				Rahnella aquatilis (97%)
solani_g3_3234	3516011	3515853	52		hypothetical protein	hypothetical protein
solani_g3_3242	3522683	3522570	37		hypothetical protein	hypothetical protein
solani_g3_3247	3528188	3527586	200		hypothetical protein	hypothetical protein				Pectobacterium carotovorum subsp. carotovorum (76%)
solani_g3_3248	3529623	3528391	410		others	Type I restriction-modification system, specificity subunit S (EC 3.1.21.3)				Escherichia coli (81%)
solani_g3_3249	3531250	3529616	544		others	Type I restriction-modification system, DNA-methyltransferase subunit M (EC 2.1.1.72)				Shigella flexneri (88%)
solani_g3_3250	3534339	3531244	1031		others	Type I restriction-modification system, restriction subunit R (EC 3.1.21.3)				Escherichia coli (84%)
solani_g3_3256	3540414	3539833	193		regulation	Transcriptional regulator, TetR family				Burkholderia graminis (86%)
solani_g3_3257	3540616	3540461	51		hypothetical protein	hypothetical protein
solani_g3_3258	3541579	3541740	53		extrachromosomal	Transposase				Pantoea stewartii (88%)
solani_g3_3289	3575168	3575401	77		hypothetical protein	hypothetical protein				Pantoea sp. (40%)
solani_g3_3290	3575540	3576259	239		metabolism	Phosphatidylglycerophosphatase B (EC 3.1.3.27)				Pantoea sp. (45%)
solani_g3_3303	3587846	3587733	37		hypothetical protein	hypothetical protein
solani_g3_3304	3588159	3588016	47		hypothetical protein	hypothetical protein
solani_g3_3313	3596724	3596855	43		hypothetical protein	hypothetical protein
solani_g3_3315	3599969	3599817	50		hypothetical protein	hypothetical protein
solani_g3_3324	3609274	3609143	43		hypothetical protein	hypothetical protein
solani_g3_3336	3624936	3625814	292	GR 15	transport	Glutamine ABC transporter, periplasmic glutamine-binding protein (TC 3.A.1.3.2)				Brenneria sp. (83%)
solani_g3_3337	3625863	3626525	220	GR 15	transport	amino acid ABC transporter, permease protein				Brenneria sp. (82%)
solani_g3_3338	3626534	3627196	220	GR 15	transport	Amino acid ABC transporter, permease protein, 3-TM region, His/Glu/Gln/Arg/opine				Brenneria sp. (81%)
solani_g3_3339	3627193	3627984	263	GR 15	transport	ABC-type polar amino acid transport system, ATPase component				Brenneria sp. (79%)
solani_g3_3340	3628148	3628531	127	GR 15	others	Endoribonuclease L-PSP				Pseudomonas psychrotolerans (87%)
solani_g3_3341	3628628	3629392	254	GR 15	regulation	Transcriptional regulator, IclR family				Brenneria sp. (75%)
solani_g3_3342	3629414	3630640	408	GR 15	metabolism	D-serine deaminase				Brenneria sp. (71%)
solani_g3_3347	3635734	3635910	58		hypothetical protein	hypothetical protein
solani_g3_3363	3653108	3652437	223		hypothetical protein	hypothetical protein				Pectobacterium carotovorum subsp. carotovorum (49%)
solani_g3_3364	3653649	3653398	83		hypothetical protein	hypothetical protein				Pectobacterium carotovorum subsp. carotovorum (60%)
solani_g3_3380	3673370	3673492	40	GR 16 (HTI)	hypothetical protein	hypothetical protein
solani_g3_3381	3673829	3673578	83	GR 16 (HTI)	extrachromosomal	Transposase	+			Yersinia enterocolitica (94%)
solani_g3_3382	3673966	3675210	414	GR 16 (HTI)	extrachromosomal	Transposase	+			Yersinia pseudotuberculosis (97%)
solani_g3_3383	3675904	3675389	171	GR 16 (HTI)	extrachromosomal	Transposase				Pantoea sp. (91%)
solani_g3_3385	3676298	3676462	54	GR 16 (HTI)	hypothetical protein	hypothetical protein				Pectobacterium wasabiae (91%)
solani_g3_3386	3678032	3677400	210	GR 16 (HTI)	hypothetical protein	hypothetical protein
solani_g3_3387	3678609	3679094	161	GR 16 (HTI)	secretion system	Secreted protein Hcp				Pectobacterium carotovorum subsp. carotovorum (99%)
solani_g3_3388	3679870	3680136	88	GR 16 (HTI)	hypothetical protein	hypothetical protein				Alteromonas sp. (43%)
solani_g3_3389	3681792	3680257	511	GR 16 (HTI)	extrachromosomal	Transposase				Alteromonas macleodii (83%)
solani_g3_3390	3682410	3682913	167	GR 16 (HTI)	metabolism	Molybdopterin biosynthesis protein MoeA	+			Pectobacterium carotovorum subsp. brasiliensis (51%)
solani_g3_3391	3682951	3684489	512	GR 16 (HTI)	hypothetical protein	hypothetical protein	+			Bordetella bronchiseptica (57%)
solani_g3_3392	3684500	3685522	340	GR 16 (HTI)	hypothetical protein	hypothetical protein	+			Klebsiella pneumoniae (47%)
solani_g3_3393	3686915	3686160	251	GR 16 (HTI)	extrachromosomal	Transposase and inactivated derivatives				Yersinia bercovieri (95%)
solani_g3_3395	3688115	3687927	62	GR 16 (HTI)	hypothetical protein	hypothetical protein
solani_g3_3398	3689458	3689339	39		hypothetical protein	hypothetical protein
solani_g3_3399	3689522	3689665	47		hypothetical protein	hypothetical protein				Pectobacterium wasabiae (74%)
solani_g3_3405	3697744	3697869	41		hypothetical protein	hypothetical protein
solani_g3_3407	3699144	3699275	43		hypothetical protein	hypothetical protein
solani_g3_3414	3703924	3704055	43		hypothetical protein	hypothetical protein
solani_g3_3423	3712222	3712347	41		hypothetical protein	hypothetical protein
solani_g3_3428	3720438	3720599	53		hypothetical protein	hypothetical protein
solani_g3_3430	3721225	3721350	41		hypothetical protein	hypothetical protein
solani_g3_3432	3723211	3723035	58		regulation	Ner-like regulatory protein				Pantoea ananatis (66%)
solani_g3_3433	3723696	3724373	225		hypothetical protein	hypothetical protein				Pectobacterium wasabiae (63%)
solani_g3_3467	3760101	3759751	116		metabolism	Fumarate reductase flavoprotein subunit (EC 1.3.99.1)				Pectobacterium carotovorum subsp. brasiliensi (66%)
solani_g3_3473	3765917	3765804	37		hypothetical protein	hypothetical protein
solani_g3_3486	3778754	3778876	40		hypothetical protein	hypothetical protein
solani_g3_3488	3780835	3780969	44		hypothetical protein	hypothetical protein
solani_g3_3493	3784157	3784270	37		hypothetical protein	hypothetical protein
solani_g3_3495	3785281	3785394	37		hypothetical protein	hypothetical protein
solani_g3_3512	3814085	3815299	404		transport	Major facilitator superfamily				Acinetobacter ursingii (50%)
solani_g3_3514	3816876	3816112	254		hypothetical protein	hypothetical protein				Pectobacterium carotovorum subsp. carotovorum (91%)
solani_g3_3515	3817099	3818004	301		regulation	LysR family transcriptional regulator YnfL				Pectobacterium carotovorum subsp. carotovorum (83%)
solani_g3_3521	3823964	3824140	58		hypothetical protein	hypothetical protein
solani_g3_3523	3825036	3824911	41		hypothetical protein	hypothetical protein
solani_g3_3524	3826233	3825160	357	GR 17 (HTI)	metabolism	Choloylglycine hydrolase (EC 3.5.1.24)				Pectobacterium carotovorum subsp. carotovorum (70%)
solani_g3_3525	3826940	3826800	46	GR 17 (HTI)	hypothetical protein	hypothetical protein
solani_g3_3526	3826917	3827063	48	GR 17 (HTI)	hypothetical protein	hypothetical protein				Ralstonia solanacearum (85%)
solani_g3_3527	3827130	3827321	63	GR 17 (HTI)	undefined	alcohol dehydrogenase, zinc-containing				Pseudomonas syringae pv. tomato (80%)
solani_g3_3534	3836902	3837267	121	GR 17 (HTI)	metabolism	3-oxoacyl-(acyl-carrier-protein) synthase II, putative				Erwinia billingiae (64%)	2 proteins in D. solani
solani_g3_3535	3839124	3838222	184	GR 17 (HTI)	metabolism	3-oxoacyl-(acyl-carrier-protein) synthase II, putative				Pseudomonas fragi (84%)	2 proteins in D. solani
solani_g3_3536	3839228	3840112	300	GR 17 (HTI)	regulation	Transcriptional regulator				Sphingomonas sp. (64%)
solani_g3_3537	3840312	3841325	294	GR 17 (HTI)	undefined	Aldo-keto reductase				Sphingomonas sp. (69%)
solani_g3_3538	3841793	3841930	337	GR 17 (HTI)	undefined	zinc-binding dehydrogenase				Ralstonia solanacearum (45%)
solani_g3_3539	3842241	3842125	45	GR 17 (HTI)	hypothetical protein	hypothetical protein
solani_g3_3540	3842426	3842686	38	GR 17 (HTI)	hypothetical protein	hypothetical protein
solani_g3_3541	3843296	3843409	86	GR 17 (HTI)	extrachromosomal	Transposase				Salmonella enterica subsp. enterica (76%)
solani_g3_3543	3843558	3843439	37		hypothetical protein	hypothetical protein			+
solani_g3_3544	3847430	3847543	39		hypothetical protein	hypothetical protein
solani_g3_3547	3852443	3852730	37		hypothetical protein	hypothetical protein
solani_g3_3554	3865218	3865063	95		hypothetical protein	hypothetical protein
solani_g3_3565	3893139	3892975	51		hypothetical protein	hypothetical protein
solani_g3_3594	3897823	3897945	54		hypothetical protein	hypothetical protein
solani_g3_3601	3919855	3920004	40		hypothetical protein	hypothetical protein
solani_g3_3621	3923309	3920268	49	GR 18	hypothetical protein	hypothetical protein
solani_g3_3622	3924409	3923309	1013	GR 18	transport	RND efflux transporter				Rhizobium mesoamericanum (73%)
solani_g3_3623	3925526	3924411	366	GR 18	secretion system	probable protein secretion protein, HlyD family				Sinorhizobium fredii (47%)
solani_g3_3624	3926268	3925540	371	GR 18	secretion system	putative HlyD family secretion protein				Sinorhizobium meliloti (49%)
solani_g3_3625	3926664	3927011	242	GR 18	undefined	Putative NADPH nitroreductase protein( EC:1.- )				Ralstonia solanacearum (66%)
solani_g3_3626	3929616	3928828	115	GR 18	regulation	Putative transcription regulator protein				Pseudomonas syringae pv. tabaci (56%)
solani_g3_3629	3929843	3929631	262	GR 18	undefined	beta-hydroxylase, aspartyl/asparaginyl family	+			Myxococcus xanthus (34%)
solani_g3_3630	3931551	3930214	70	GR 18	others	Ribosomal-protein-S5p-alanine acetyltransferase				Klebsiella oxytoca (75%)
solani_g3_3631	3932222	3931554	445	GR 18	hypothetical protein	hypothetical protein	+
solani_g3_3632	3933407	3932226	222	GR 18	hypothetical protein	hypothetical protein	+			Stappia aggregata (41%)
solani_g3_3633	3936421	3933404	393	GR 18	hypothetical protein	conserved protein	+			Oceanibulbus indolifex (26%)
solani_g3_3634	3937299	3936466	1005	GR 18	undefined	predicted carbamoyl transferase, NodU family	+			Hahella chejuensis (36%)
solani_g3_3635	3937880	3937296	277	GR 18	hypothetical protein	hypothetical protein	+			Bacillus cereus (28%)
solani_g3_3636	3939244	3938159	194	GR 18	hypothetical protein	hypothetical protein	+
solani_g3_3637	3939468	3939346	361	GR 18	metabolism	Sulfur carrier protein adenylyltransferase ThiF	+			Plesiocystis pacifica (49%)
solani_g3_3638	3947326	3947580	40	GR 18	hypothetical protein	hypothetical protein	+
solani_g3_3645	4013385	4012753	84		hypothetical protein	hypothetical protein
solani_g3_3702	4020704	4020841	210		hypothetical protein	hypothetical protein				Rhizobium etli (63%)
solani_g3_3710	4056835	4056975	45		hypothetical protein	hypothetical protein
solani_g3_3743	4068796	4068975	46		hypothetical protein	hypothetical protein
solani_g3_3753	4070554	4070402	59		hypothetical protein	hypothetical protein
solani_g3_3756	4096329	4095169	50		hypothetical protein	hypothetical protein
solani_g3_3774	4096373	4096537	386		hypothetical protein	Putative membrane protein				Pectobacterium wasabiae (65%)
solani_g3_3775	4172243	4170579	54		hypothetical protein	hypothetical protein
solani_g3_3848	4173671	4173802	43		hypothetical protein	hypothetical protein
solani_g3_3867	4195177	4195338	53		hypothetical protein	hypothetical protein
solani_g3_3886	4214747	4214631	38		hypothetical protein	hypothetical protein
solani_g3_3908	4237503	4237637	44		hypothetical protein	hypothetical protein
solani_g3_3919	4249771	4247900	623		others	proteinase				Xanthomonas translucens pv. graminis (49%)
solani_g3_3928	4259303	4259151	50		hypothetical protein	hypothetical protein
solani_g3_3937	4267169	4269340	723		metabolism	Tyrosine-protein kinase Wzc (EC 2.7.10.2)	+		+	Pectobacterium wasabiae (72%)
solani_g3_3938	4269584	4270750	388		hypothetical protein	Uncharacterized 42.6 kDa protein in cps region (ORF8)	+		+	Serratia plymuthica (48%)
solani_g3_3939	4271006	4272208	400		hypothetical protein	Uncharacterized 42.6 kDa protein in cps region (ORF8)				Serratia plymuthica (45%)
solani_g3_3940	4272323	4273357	344		undefined	putative glycosyl transferase family 1 (mannosyl transferase)( EC:2.4.1.- )	+		+	Klebsiella oxytoca (59%)
solani_g3_3941	4273323	4273457	44		hypothetical protein	hypothetical protein
solani_g3_3942	4273426	4274343	305		others	O antigen biosynthesis rhamnosyltransferase rfbN (EC 2.4.1.-)	+		+	Serratia marcescens (60%)
solani_g3_3943	4274369	4275775	468		metabolism	Colanic acid biosynthsis UDP-glucose lipid carrier transferase WcaJ	+		+	Serratia marcescens (58%)
solani_g3_3947	4278294	4279151	285		metabolism	dTDP-4-dehydrorhamnose reductase (EC 1.1.1.133)	+		+	Brenneria sp. (69%)
solani_g3_3948	4279337	4279158	59		hypothetical protein	hypothetical protein
solani_g3_3949	4279317	4280246	309		metabolism	Alpha-L-Rha alpha-1,3-L-rhamnosyltransferase (EC 2.4.1.-)	+		+	Acinetobacter baumannii (45%)
solani_g3_3950	4280243	4281514	423		transport	Membrane protein involved in the export of O-antigen, teichoic acid lipoteichoic acids	+		+	Acinetobacter baumannii (46%)
solani_g3_3951	4281644	4282480	278		undefined	putative glycosyl transferase family 2( EC:2.- )	+		+	Serratia plymuthica (50%)
solani_g3_3952	4282722	4284149	475		metabolism	Mannose-1-phosphate guanylyltransferase (GDP) (EC 2.7.7.22)	+		+	Serratia plymuthica (68%)
solani_g3_3953	4284164	4285537	457		metabolism	Phosphomannomutase (EC 5.4.2.8)	+		+	Serratia odorifera (73%)
solani_g3_3962	4297464	4296238	408		hypothetical protein	integral membrane protein	+		+	Klebsiella oxytoca (40%)
solani_g3_3963	4297672	4297520	50		hypothetical protein	hypothetical protein
solani_g3_3964	4297703	4299205	500		hypothetical protein	hypothetical protein	+		+	Klebsiella oxytoca (41%)
solani_g3_3965	4299418	4299257	53		hypothetical protein	hypothetical protein
solani_g3_3973	4305690	4305469	73		hypothetical protein	hypothetical protein
solani_g3_3978	4309772	4309969	65		hypothetical protein	hypothetical protein
solani_g3_3985	4317424	4317293	43		hypothetical protein	hypothetical protein
solani_g3_3995	4327875	4328687	270		undefined	Phospholipase				Brenneria sp. (86%)	2 proteins in D. solani
solani_g3_3996	4328912	4329244	110		undefined	Phospholipase				Pectobacterium carotovorum subsp. brasiliensis (73%)	2 proteins in D. solani
solani_g3_3997	4329244	4330011	255		hypothetical protein	putative lipoprotein	+			Pectobacterium carotovorum subsp. carotovorum (70%)
solani_g3_4001	4337058	4337447	129		hypothetical protein	hypothetical protein	+			Pantoea ananatis (76%)
solani_g3_4002	4337661	4337527	44		hypothetical protein	hypothetical protein				Pectobacterium atrosepticum (73%)
solani_g3_4003	4337872	4338012	46		hypothetical protein	hypothetical protein				Pectobacterium wasabiae (83%)
solani_g3_4004	4338031	4338759	242		hypothetical protein	hypothetical protein				Vibrio cholerae (59%)
solani_g3_4005	4338762	4339148	128		hypothetical protein	hypothetical protein				Pantoea ananatis (49%)
solani_g3_4006	4340024	4339668	118		hypothetical protein	hypothetical protein				Coprobacillus sp. (34%)
solani_g3_4008	4342755	4342558	65		hypothetical protein	hypothetical protein
solani_g3_4029	4369535	4369696	53		hypothetical protein	hypothetical protein
solani_g3_4035	4376105	4375392	237	GR 19	metabolism	Phosphopantetheinyl transferase				Collimonas fungivorans (42%)
solani_g3_4036	4377031	4376102	309	GR 19	secretion system	HlyD family secretion protein				Serratia plymuthica (63%)
solani_g3_4037	4377747	4377028	239	GR 19	transport	ABC transporter, ATP-binding protein				Serratia sp. (69%)
solani_g3_4038	4378884	4377757	375	GR 19	hypothetical protein	protein of unknown function DUF214				Serratia sp. (71%)
solani_g3_4039	4379579	4380586	335	GR 19	hypothetical protein	hypothetical protein				Serratia sp. (31%)
solani_g3_4040	4380734	4387672	2312	GR 19	metabolism	omega-3 polyunsaturated fatty acid synthase subunit, PfaA/polyketide synthase				Serratia sp. (58%)
solani_g3_4041	4387820	4392133	1437	GR 19	metabolism	beta-ketol acid synthase/polyketide synthase				Photorhabdus asymbiotica (64%)
solani_g3_4042	4392136	4395144	1002	GR 19	metabolism	Enoyl-[acyl-carrier-protein] reductase [FMN] (EC 1.3.1.9); Glutamate-1-semialdehyde aminotransferase (EC 5.4.3.8)				Serratia plymuthica (77%)
solani_g3_4043	4395141	4395908	255	GR 19	metabolism	3-oxoacyl-[acyl-carrier protein] reductase (EC 1.1.1.100)				Serratia sp. (79%)
solani_g3_4044	4396002	4397267	421	GR 19	metabolism	polyketide synthase				Serratia sp. (67%)
solani_g3_4045	4397304	4398077	257	GR 19	undefined	Possible hydrolase				Xenorhabdus bovienii (63%)
solani_g3_4046	4398113	4410613	4166	GR 19	metabolism	Long-chain-fatty-acidCoA ligase (EC 6.2.1.3)/non-ribosomal peptide synthase				Serratia plymuthica (52%)
solani_g3_4047	4410636	4417145	2169	GR 19	metabolism	Long-chain-fatty-acidCoA ligase (EC 6.2.1.3)/non-ribosomal peptide synthase				Serratia sp. (60%)
solani_g3_4048	4417145	4421698	1517	GR 19	metabolism	Malonyl CoA-acyl carrier protein transacylase (EC 2.3.1.39)/polyketide synthase				Serratia plymuthica (57%)
solani_g3_4049	4421695	4423206	503	GR 19	metabolism	non-ribosomal peptide synthase (C domain)				Serratia sp. (50%)
solani_g3_4050	4423223	4424167	314	GR 19	transport	ABC Transporter, ATP-binding protein				Serratia plymuthica (73%)
solani_g3_4051	4424172	4425272	366	GR 19	transport	Permease component of an ABC transporter complex				Xenorhabdus bovienii (67%)
solani_g3_4052	4425332	4425448	38	GR 19	hypothetical protein	hypothetical protein				Brenneria sp. (70%)
solani_g3_4053	4426523	4425492	343	GR 19	hypothetical protein	hypothetical protein				Serratia odorifera (56%)
solani_g3_4058	4434194	4433274	306	GR 19	regulation	Probable transcription regulator protein				Sinorhizobium fredii (75%)
solani_g3_4059	4434313	4434996	227	GR 19	hypothetical protein	Putative transmembrane protein				Sinorhizobium fredii (81%)
solani_g3_4060	4434993	4435385	130	GR 19	metabolism	Aspartate aminotransferase (EC 2.6.1.1)				Alicycliphilus denitrificans (77%)
solani_g3_4061	4435349	4435489	46	GR 19	hypothetical protein	hypothetical protein				Pseudogulbenkiania ferrooxidans (78%)
solani_g3_4062	4435563	4436408	281	GR 19	undefined	probable hydrolase				Pseudomonas sp. (70%)
solani_g3_4067	4441231	4442250	339		regulation	transcriptional regulator				Pantoea sp. (58%)
solani_g3_4068	4442396	4443940	514		hypothetical protein	hypothetical protein				Pantoea sp. (73%)
solani_g3_4080	4456455	4456273	60		hypothetical protein	hypothetical protein
solani_g3_4082	4459333	4459181	50		hypothetical protein	hypothetical protein
solani_g3_4086	4464043	4463909	44		hypothetical protein	hypothetical protein
solani_g3_4099	4474562	4474449	37		hypothetical protein	hypothetical protein
solani_g3_4101	4477126	4476029	365	GR 20 (HTI)	hypothetical protein	periplasmic binding protein				Pantoea sp. (74%)
solani_g3_4102	4479512	4477176	778	GR 20 (HTI)	transport	Ferrichrome-iron receptor				Pantoea sp. (85%)
solani_g3_4103	4480826	4479927	299	GR 20 (HTI)	hypothetical protein	hypothetical protein				Pantoea sp. (60%)
solani_g3_4104	4480969	4480823	48	GR 20 (HTI)	hypothetical protein	hypothetical protein
solani_g3_4105	4481775	4481392	127	GR 20 (HTI)	hypothetical protein	hypothetical protein				Pectobacterium atrosepticum (91%)
solani_g3_4106	4483327	4482569	252	GR 20 (HTI)	undefined	probable short chain dehydrogenase				Pectobacterium atrosepticum (95%)
solani_g3_4107	4483431	4484387	318	GR 20 (HTI)	regulation	Transcriptional regulator, AraC family				Pectobacterium atrosepticum (93%)
solani_g3_4108	4484517	4484870	117	GR 20 (HTI)	hypothetical protein	hypothetical protein				Serratia plymuthica (91%)
solani_g3_4109	4485558	4484941	205	GR 20 (HTI)	extrachromosomal	Transposase				Salmonella enterica subsp. enterica (89%)
solani_g3_4110	4485863	4485982	39	GR 20 (HTI)	hypothetical protein	hypothetical protein
solani_g3_4115	4492250	4492369	39		hypothetical protein	hypothetical protein
solani_g3_4121	4500223	4500345	40		hypothetical protein	hypothetical protein
solani_g3_4122	4500553	4500425	42		hypothetical protein	hypothetical protein
solani_g3_4126	4506405	4506662	85		hypothetical protein	conserved hypothetical protein			+	Alishewanella jeotgali (64%)
solani_g3_4140	4520427	4519453	324		hypothetical protein	Integral membrane protein				Serratia plymuthica (66%)
solani_g3_4146	4528477	4526582	631	GR 21	hypothetical protein	putative esterase (fragment)				Pectobacterium carotovorum subsp. brasiliensis (66%)
solani_g3_4147	4529747	4528842	301	GR 21	regulation	Transcriptional regulator				Xylella fastidiosa (77%)
solani_g3_4148	4530148	4530447	99	GR 21	hypothetical protein	hypothetical protein				Rhizobium leguminosarum (77%)
solani_g3_4149	4530491	4531585	364	GR 21	metabolism	Alcohol dehydrogenase (EC 1.1.1.1)				Ralstonia solanacearum (86%)
solani_g3_4150	4531597	4532286	229	GR 21	undefined	ThiJ/PfpI family protein				Ralstonia solanacearum (84%)
solani_g3_4151	4532451	4533434	327	GR 21	undefined	Aldo-keto reductase				Rhizobium sp. (88%)
solani_g3_4152	4533546	4534340	264	GR 21	metabolism	4-carboxymuconolactone decarboxylase (EC 4.1.1.44)				Rhizobium leguminosarum (77%)
solani_g3_4153	4534439	4535437	332	GR 21	undefined	putative amidohydrolase/decarboxylase				Rhizobium sp. (76%)
solani_g3_4154	4536284	4535628	218	GR 21	hypothetical protein	hypothetical protein				Actinobacillus succinogenes (39%)
solani_g3_4155	4536839	4537198	119	GR 21	regulation	Regulatory protein SoxS				Cronobacter condimenti (50%)
solani_g3_4167	4551945	4551097	282	GR 22	undefined	short-chain dehydrogenase/reductase SDR				Beijerinckia indica (67%)
solani_g3_4168	4552821	4551991	276	GR 22	undefined	short chain dehydrogenase		+		Ralstonia solanacearum (87%)
solani_g3_4169	4553842	4552883	319	GR 22	hypothetical protein	UPF0028 protein YchK				Cupriavidus necator (66%)
solani_g3_4170	4554233	4553886	115	GR 22	undefined	Oxidoreductase (EC 1.1.1.-)				Cupriavidus sp. (68%)
solani_g3_4171	4555582	4554572	336	GR 22	regulation	virulence regulating protein				Klebsiella sp. (81%)
solani_g3_4172	4556805	4556158	215	GR 22	hypothetical protein	orf, conserved hypothetical protein				Escherichia coli (33%)
solani_g3_4173	4556950	4556792	52	GR 22	hypothetical protein	hypothetical protein
solani_g3_4184	4566679	4566029	216		hypothetical protein	hypothetical protein				Pectobacterium carotovorum subsp. carotovorum (75%)
solani_g3_4185	4566780	4567679	299		regulation	Transcriptional regulator, LysR family				Rahnella aquatilis (74%)
solani_g3_4189	4570945	4571415	156		transport	Phosphonate ABC transporter permease protein phnE1 (TC 3.A.1.9.1)				Pantoea ananatis (86%)
solani_g3_4204	4590152	4589742	136		others	DNA-binding protein, CopG family		+		Pectobacterium carotovorum subsp. carotovorum (93%)
solani_g3_4205	4590359	4590180	59		hypothetical protein	hypothetical protein		+		Pectobacterium wasabiae (97%)
solani_g3_4207	4592486	4592599	37		hypothetical protein	hypothetical protein
solani_g3_4211	4597753	4597583	56		hypothetical protein	hypothetical protein				Pectobacterium atrosepticum (58%)
solani_g3_4216	4603675	4603794	39		hypothetical protein	hypothetical protein
solani_g3_4220	4608055	4607279	258		undefined	Thiol:disulfide interchange protein DsbG precursor	+			Pectobacterium carotovorum subsp. carotovorum (66%)
solani_g3_4227	4614923	4614789	44		hypothetical protein	hypothetical protein
solani_g3_4228	4615163	4615044	39		hypothetical protein	hypothetical protein
solani_g3_4239	4628445	4629422	325		transport	Iron(III) ABC transporter, solute-binding protein				Enterobacter sp. (78%)
solani_g3_4240	4629422	4630141	239		undefined	Molybdenum-binding periplasmic protein				Pantoea ananatis (55%)
solani_g3_4241	4630146	4630298	50		transport	Methionine ABC transporter permease protein				Enterobacter sp. (73%)
solani_g3_4242	4630623	4631051	142		hypothetical protein	hypothetical protein
solani_g3_4248	4640394	4638157	745		hypothetical protein	Putative transmembrane protein				Variovorax sp. (54%)
solani_g3_4249	4642528	4640828	566		regulation	Exoenzymes regulatory protein aepA precursor				Pectobacterium carotovorum subsp. carotovorum (84%)
solani_g3_4263	4657891	4657766	41		hypothetical protein	hypothetical protein
solani_g3_4265	4659494	4659673	59		hypothetical protein	hypothetical protein
solani_g3_4279	4671788	4672213	141		hypothetical protein	hypothetical protein			+	Escherichia blattae (47%)
solani_g3_4292	4683485	4683204	93	GR 23 (HTI)	extrachromosomal	IS, phage, Tn; Transposon-related functions				Shigella sonne (87%)
solani_g3_4293	4683840	4684538	232	GR 23 (HTI)	regulation	D-Galactonate repressor DgoR				Pectobacterium carotovorum subsp. brasiliensis (99%)
solani_g3_4294	4684535	4685431	298	GR 23 (HTI)	metabolism	2-dehydro-3-deoxygalactonokinase (EC 2.7.1.58)				Pectobacterium atrosepticum (97%)
solani_g3_4295	4685415	4686032	205	GR 23 (HTI)	metabolism	2-dehydro-3-deoxyphosphogalactonate aldolase (EC 4.1.2.21)				Pectobacterium carotovorum subsp. brasiliensis (96%)
solani_g3_4296	4686029	4687177	382	GR 23 (HTI)	metabolism	Galactonate dehydratase (EC 4.2.1.6)				Pectobacterium carotovorum subsp. brasiliensis (99%)
solani_g3_4297	4687531	4688820	429	GR 23 (HTI)	transport	D-galactonate transporter				Pectobacterium carotovorum subsp. brasiliensis (98%)
solani_g3_4303	4694754	4694906	50		hypothetical protein	hypothetical protein
solani_g3_4304	4695214	4695059	51		hypothetical protein	hypothetical protein				Yersinia rohdei (58%)
solani_g3_4305	4696067	4697131	354	GR 24 (HTI)	others	DNA-cytosine methyltransferase (EC 2.1.1.37)				Serratia odorifera (99%)
solani_g3_4306	4697094	4700093	999	GR 24 (HTI)	others	Exonuclease SbcC				Serratia odorifera (98%)
solani_g3_4307	4700095	4701744	549	GR 24 (HTI)	hypothetical protein	hypothetical protein				Serratia odorifera (95%)
solani_g3_4308	4701887	4701741	48	GR 24 (HTI)	hypothetical protein	hypothetical protein
solani_g3_4310	4704352	4704233	39	GR 24 (HTI)	hypothetical protein	hypothetical protein
solani_g3_4312	4704964	4704752	70	GR 24 (HTI)	hypothetical protein	hypothetical protein				Pectobacterium carotovorum subsp. carotovorum (81%)
solani_g3_4313	4705314	4705069	81	GR 24 (HTI)	extrachromosomal	putative mobilization protein mobC				Pectobacterium carotovorum subsp. carotovorum (85%)
solani_g3_4319	4712483	4712163	106	GR 24 (HTI)	secretion system	Inner membrane protein forms channel for type IV secretion of T-DNA complex (VirB10)				Pectobacterium carotovorum subsp. carotovorum (93%)	2 proteins in D. solani
solani_g3_4320	4713371	4712496	291	GR 24 (HTI)	secretion system	Inner membrane protein forms channel for type IV secretion of T-DNA complex (VirB10)				Pectobacterium wasabiae (63%)	2 proteins in D. solani
solani_g3_4324	4716481	4716365	38	GR 24 (HTI)	hypothetical protein	hypothetical protein
solani_g3_4330	4722263	4721748	171	GR 24 (HTI)	others	NAD(P)H oxidoreductase YRKL (EC 1.6.99.-) Putative NADPH-quinone reductase (modulator of drug activity B) Flavodoxin 2				Klebsiella oxytoca (71%)
solani_g3_4331	4723248	4722283	321	GR 24 (HTI)	undefined	Aldo-keto reductase				Klebsiella pneumoniae (78%)
solani_g3_4332	4724174	4723308	288	GR 24 (HTI)	metabolism	L-arabinolactonase (EC 3.1.1.15)				Pectobacterium carotovorum subsp. carotovorum (91%)
solani_g3_4333	4724730	4724257	157	GR 24 (HTI)	hypothetical protein	Integral membrane protein	+			Enterobacter radicincitans (94%)
solani_g3_4334	4726139	4724742	465	GR 24 (HTI)	hypothetical protein	hypothetical protein	+			Enterobacter radicincitans (91%)
solani_g3_4335	4726271	4727155	294	GR 24 (HTI)	regulation	Probable transcription regulator protein of MDR efflux pump cluster				Erwinia billingiae (87%)
solani_g3_4343	4730595	4730437	52	GR 24 (HTI)	regulation	transcriptional regulator, XRE family				Achromobacter arsenitoxydans (69%)
solani_g3_4347	4733877	4734377	166	GR 24 (HTI)	hypothetical protein	putative cytoplasmic protein				Pectobacterium carotovorum subsp. carotovorum (74%)
solani_g3_4348	4734395	4738582	1395	GR 24 (HTI)	others	Rhs-family protein				Pectobacterium carotovorum subsp. carotovorum (84%)
solani_g3_4349	4738594	4739439	281	GR 24 (HTI)	hypothetical protein	hypothetical protein				Salmonella enterica subsp. enterica (65%)
solani_g3_4350	4739583	4739783	66	GR 24 (HTI)	hypothetical protein	hypothetical protein				Pectobacterium carotovorum subsp. carotovorum (80%)
solani_g3_4351	4739738	4739884	48	GR 24 (HTI)	hypothetical protein	hypothetical protein				Escherichia coli (61%)
solani_g3_4357	4746889	4745738	383		hypothetical protein	Protein of unknown function DUF450				Brenneria sp. (86%)
solani_g3_4358	4747108	4746923	61		regulation	putative regulator				Klebsiella pneumoniae (67%)
solani_g3_4360	4747877	4748002	41		hypothetical protein	hypothetical protein
solani_g3_4367	4754479	4754601	40		hypothetical protein	hypothetical protein
solani_g3_4369	4757059	4755740	439		hypothetical protein	hypothetical protein			+	Pectobacterium wasabiae (45%)
solani_g3_4373	4760407	4760610	67		hypothetical protein	hypothetical protein
solani_g3_4379	4766412	4766299	37		hypothetical protein	hypothetical protein
solani_g3_4383	4770749	4770576	57		hypothetical protein	hypothetical protein
solani_g3_4387	4773482	4773345	45		hypothetical protein	hypothetical protein
solani_g3_4405	4791638	4791769	43		hypothetical protein	hypothetical protein
solani_g3_4431	4825165	4825025	46		hypothetical protein	hypothetical protein
solani_g3_4435	4827865	4827746	39		hypothetical protein	hypothetical protein
solani_g3_4447	4838053	4839357	434		transport	Cytosine permease	+	+	+	Brenneria sp. (78%)	2 proteins in D. dadantii
solani_g3_4448	4839589	4839723	44		hypothetical protein	hypothetical protein
solani_g3_4449	4840321	4840449	42		hypothetical protein	hypothetical protein
solani_g3_4450	4840898	4841131	77		hypothetical protein	hypothetical protein
solani_g3_4454	4844477	4845754	425		hypothetical protein	hypothetical protein				Pectobacterium carotovorum subsp. carotovorum (36%)
solani_g3_4463	4854742	4854317	141	GR 25	undefined	Metallo-beta-lactamase superfamily protein PA0057				Pectobacterium carotovorum subsp. carotovorum (73%)
solani_g3_4464	4854942	4855358	138	GR 25	regulation	Redox-sensing transcriptional regulator QorR, putative				Starkeya novella (73%)
solani_g3_4466	4856590	4857102	170	GR 25	hypothetical protein	hypothetical protein				Serratia plymuthica (62%)
solani_g3_4467	4858632	4857319	437	GR 25	transport	L-Proline/Glycine betaine transporter ProP				Pantoea sp. (91%)
solani_g3_4468	4859260	4858625	211	GR 25	hypothetical protein	hypothetical protein				Pantoea sp. (82%)
solani_g3_4469	4860606	4859263	447	GR 25	others	Asp-tRNAAsn/Glu-tRNAGln amidotransferase A subunit and related amidases				Pantoea sp. (80%)
solani_g3_4470	4860970	4860617	117	GR 25	hypothetical protein	hypothetical protein				Pantoea sp. (82%)
solani_g3_4471	4861034	4861291	85	GR 25	hypothetical protein	hypothetical protein
solani_g3_4472	4861411	4862085	224	GR 25	regulation	Transcriptional regulator, GntR family				Pantoea sp. (81%)
solani_g3_4474	4863719	4863871	50	GR 25	hypothetical protein	hypothetical protein
solani_g3_4475	4864237	4864121	38	GR 25	hypothetical protein	hypothetical protein
solani_g3_4476	4864321	4864524	67	GR 25	undefined	Phosphohydrolase (MutT/nudix family protein)				Rahnella aquatilis (90%)
solani_g3_4478	4866112	4865900	70	GR 25	hypothetical protein	hypothetical protein				Pectobacterium atrosepticum (54%)
solani_g3_4479	4866369	4866226	47	GR 25	hypothetical protein	hypothetical protein
solani_g3_4486	4873784	4873900	38		hypothetical protein	hypothetical protein
solani_g3_4502	4888585	4888749	54		hypothetical protein	hypothetical protein
solani_g3_4503	4888820	4889080	86		others	proteinase inhibitor	+		+	Serratia marcescens (80%)
solani_g3_4514	4901513	4901680	55		hypothetical protein	hypothetical protein
solani_g3_4529	4919837	4919956	39		hypothetical protein	hypothetical protein

## Sheet: Table S3 (D. dadantii)
Gene ID RAST	Locus tag	Gene ID ASAP	Start	Stop	Length(AA)	Genomic region	Name	Functional category	Annotation ASAP		Conservation in other DickeyasConservation in other DickeyasConservation in other DickeyasConservation in other DickeyasConservation in other DickeyasConservation in other DickeyasConservation in other DickeyasConservation in other DickeyasConservation in		Comment
										D. zeae 586	D. paradisiaca 703	D. chrysanthemi 1591
3937_g3_0005			4209	4346	45			hypothetical protein	hypothetical protein
3937_g3_0013			12648	12535	37			hypothetical protein	hypothetical protein
3937_g3_0014			16461	16342	39			hypothetical protein	hypothetical protein
3937_g3_0020			21569	21366	67			hypothetical protein	hypothetical protein
3937_g3_0024			26491	26667	58			hypothetical protein	hypothetical protein	+
3937_g3_0042			46601	46449	50			hypothetical protein	hypothetical protein
3937_g3_0049			53452	53312	46			hypothetical protein	hypothetical protein
3937_g3_0050	Dda3937_01135	ABF-0016339	53451	54629	392			transport	Transporter, MFS superfamily	+		+
3937_g3_0060			65497	65357	46			hypothetical protein	hypothetical protein	+
3937_g3_0061	Dda3937_01145	ABF-0016352	66100	65612	162			undefined	putative acetyltransferase			+
3937_g3_0062	Dda3937_01146	ABF-0016354	67473	66100	457		dsdA	metabolism	D-serine dehydratase (dsdA)	+	+	+
3937_g3_0064	Dda3937_01148	ABF-0016359	68310	68576	88			hypothetical protein	hypothetical exported protein	+		+
3937_g3_0069	Dda3937_01153	ABF-0016365	73593	74717	374			transport	Maltose/maltodextrin transport ATP-binding protein MalK	+	+	+
3937_g3_0077			82337	82450	37			hypothetical protein	hypothetical protein
3937_g3_0082			87768	87655	37			hypothetical protein	hypothetical protein
3937_g3_0084	Dda3937_04456	ABF-0046891	89823	88792	343			extrachromosomal	Transposase
3937_g3_0090	Dda3937_02530	ABF-0018395	96463	97509	348			hypothetical protein	Putative cytoplasmic protein	+	+
3937_g3_0096			101961	102095	44			hypothetical protein	hypothetical protein
3937_g3_0097			102253	102375	40			hypothetical protein	hypothetical protein
3937_g3_0099			103837	103965	42			hypothetical protein	hypothetical protein
3937_g3_0103			107892	108065	57			hypothetical protein	hypothetical protein
3937_g3_0104			108299	108159	46			hypothetical protein	hypothetical protein
3937_g3_0105			108478	108663	61			hypothetical protein	hypothetical protein
3937_g3_0106			109077	108865	70			hypothetical protein	hypothetical protein
3937_g3_0113	Dda3937_01981	ABF-0017602	115789	115562	75			undefined	hipa protein
3937_g3_0128			135676	135530	48			hypothetical protein	hypothetical protein
3937_g3_0129	Dda3937_01997	ABF-0017622	136631	135723	302			undefined	Putative DNA-binding protein		+	+
3937_g3_0130	Dda3937_01998	ABF-0017623	136889	136767	40			others	Type I restriction-modification system restriction subunit
3937_g3_0131	Dda3937_01999	ABF-0017624	137359	136931	142			others	Type I restriction-modification system methyltransferase subunit
3937_g3_0132	Dda3937_02000	ABF-0017626	137928	137428	166			extrachromosomal	RelB antitoxin
3937_g3_0133			138115	138234	39			hypothetical protein	hypothetical protein
3937_g3_0139			142699	142815	38			hypothetical protein	hypothetical protein
3937_g3_0158	Dda3937_02023	ABF-0017662	159968	158331	545			others	Methyl-accepting chemotaxis protein
3937_g3_0161			163661	163530	43			hypothetical protein	hypothetical protein
3937_g3_0164			166023	166169	48			hypothetical protein	hypothetical protein
3937_g3_0165	Dda3937_02027	ABF-0017672	167912	166251	553			others	Methyl-accepting chemotaxis protein	+		+
3937_g3_0167			170522	170328	64			hypothetical protein	hypothetical protein
3937_g3_0182	Dda3937_03055	ABF-0019172	185708	185220	162	GR 1 (HTI)		hypothetical protein	hypothetical protein	+
3937_g3_0184			187501	187337	54	GR 1 (HTI)		hypothetical protein	hypothetical protein
3937_g3_0185	Dda3937_03057	ABF-0019178	187676	188968	430	GR 1 (HTI)		extrachromosomal	Tail fiber protein
3937_g3_0186	Dda3937_03058	ABF-0019179	188977	189354	125	GR 1 (HTI)		extrachromosomal	Probable tail fiber assembly protein
3937_g3_0187	Dda3937_04432	ABF-0046845	189492	190790	432	GR 1 (HTI)		extrachromosomal	Tail fiber protein
3937_g3_0188	Dda3937_04433	ABF-0046846	190820	191410	196	GR 1 (HTI)		extrachromosomal	Tail fiber assembly protein
3937_g3_0189	Dda3937_04434	ABF-0046847	191715	193073	452	GR 1 (HTI)		extrachromosomal	Tail fiber protein	+		+
3937_g3_0190	Dda3937_03863	ABF-0020377	193070	193465	131	GR 1 (HTI)		extrachromosomal	Probable tail fiber assembly protein	+		+
3937_g3_0195			197022	196900	40			hypothetical protein	hypothetical protein
3937_g3_0196			197182	197006	58			hypothetical protein	hypothetical protein
3937_g3_0207	Dda3937_03878	ABF-0020401	207594	207779	61			hypothetical protein	hypothetical protein
3937_g3_0227	Dda3937_03897	ABF-0020427	228714	230657	647		btuB	transport	vitamin B12/cobalamin outer membrane transporter (btuB)
3937_g3_0229			231629	231504	41			hypothetical protein	hypothetical protein
3937_g3_0230			235305	235186	39			hypothetical protein	hypothetical protein
3937_g3_0235	Dda3937_00474	ABF-0015305	241974	243158	394		tufA	others	Translation elongation factor Tu (tufA)	+	+	+
3937_g3_0246			257636	257779	47			hypothetical protein	hypothetical protein
3937_g3_0268			282129	282010	39			hypothetical protein	hypothetical protein
3937_g3_0269	Dda3937_01107	ABF-0016291	284074	283931	47		mobB	undefined	molybdopterin-guanine dinucleotide biosynthesis protein B (mobB)			+
3937_g3_0270			284099	284227	42			hypothetical protein	hypothetical protein
3937_g3_0279			292531	292412	39			hypothetical protein	hypothetical protein
3937_g3_0283	Dda3937_01586	ABF-0017020	295092	295301	69	GR 2 (HTI)		undefined	Short-chain alcohol dehydrogenase
3937_g3_0285			296508	296621	37	GR 2 (HTI)		hypothetical protein	hypothetical protein
3937_g3_0286	Dda3937_01588	ABF-0017024	296712	297932	406	GR 2 (HTI)		extrachromosomal	Integrase
3937_g3_0287	Dda3937_01589	ABF-0017025	297932	298669	245	GR 2 (HTI)		hypothetical protein	hypothetical protein
3937_g3_0288	Dda3937_01590	ABF-0017026	298760	298984	74	GR 2 (HTI)		undefined	Putative DNA binding protein
3937_g3_0289			299290	299096	64	GR 2 (HTI)		hypothetical protein	hypothetical protein
3937_g3_0290	Dda3937_04443	ABF-0046866	299480	299701	73	GR 2 (HTI)		hypothetical protein	hypothetical protein
3937_g3_0291	Dda3937_01591	ABF-0017028	299712	299909	65	GR 2 (HTI)		hypothetical protein	hypothetical protein
3937_g3_0292	Dda3937_01592	ABF-0017029	299906	301675	589	GR 2 (HTI)		extrachromosomal	DNA primase
3937_g3_0293			302076	302255	59	GR 2 (HTI)		hypothetical protein	hypothetical protein
3937_g3_0294	Dda3937_01593	ABF-0017034	302252	304177	641	GR 2 (HTI)		extrachromosomal	Prophage Clp protease-like protein
3937_g3_0295			304322	304209	37	GR 2 (HTI)		hypothetical protein	hypothetical protein
3937_g3_0296	Dda3937_01594	ABF-0017036	304383	307235	950	GR 2 (HTI)		extrachromosomal	probable tail length tape measure protein
3937_g3_0300			308785	308916	43			hypothetical protein	hypothetical protein
3937_g3_0304			311772	311641	43			hypothetical protein	hypothetical protein
3937_g3_0348			354863	354735	42			hypothetical protein	hypothetical protein
3937_g3_0349	Dda3937_00698	ABF-0015694	355083	354874	69		yhcB 2	undefined	conserved protein (yhcB 2)	+	+	+	2 proteins in D. dadantii
3937_g3_0350	Dda3937_00699	ABF-0015695	355278	355162	38		yhcB 1	undefined	conserved protein (yhcB 1)	+	+	+	2 proteins in D. dadantii
3937_g3_0355	Dda3937_00703	ABF-0015703	359171	359797	208			regulation	transcriptional regulator, TetR family
3937_g3_0356	Dda3937_00704	ABF-0015704	359823	361043	406			transport	Multidrug resistance transporter, Bcr/CflA family
3937_g3_0359	Dda3937_00707	ABF-0015709	362796	362960	54			hypothetical protein	hypothetical protein	+
3937_g3_0363	Dda3937_00712	ABF-0015714	370664	371812	382		arcB 1	regulation	Aerobic respiration control sensor protein arcB (arcB 1)	+	+	+	2 proteins in D. dadantii
3937_g3_0364	Dda3937_00713	ABF-0015715	371858	373003	381		arcB 2	regulation	Aerobic respiration control sensor protein arcB (arcB 2)	+	+	+	2 proteins in D. dadantii
3937_g3_0373			381161	381304	47			hypothetical protein	hypothetical protein
3937_g3_0392			401056	401190	44			hypothetical protein	hypothetical protein
3937_g3_0398	Dda3937_01264	ABF-0016543	406705	406055	216			undefined	Uncharacterized low-complexity protein
3937_g3_0413	Dda3937_01279	ABF-0016562	426358	428049	563		iaaM	metabolism	Tryptophan 2-monooxygenase (iaaM)			+
3937_g3_0414	Dda3937_01280	ABF-0016563	428150	429490	446		iaaH	metabolism	Indoleacetamide hydrolase (iaaH)			+
3937_g3_0415	Dda3937_01281	ABF-0016566	429777	430799	340			hypothetical protein	hypothetical protein			+
3937_g3_0419	Dda3937_01285	ABF-0016572	433217	432999	72			hypothetical protein	hypothetical protein
3937_g3_0425			438044	437913	43			hypothetical protein	hypothetical protein
3937_g3_0430	Dda3937_02406	ABF-0018214	443154	442369	261	GR 3 (HTI)		extrachromosomal	ISEch2 OrfB
3937_g3_0431	Dda3937_02407	ABF-0018215	443762	443208	184	GR 3 (HTI)		extrachromosomal	ISEch2 OrfA
3937_g3_0437			451477	451304	57	GR 3 (HTI)		hypothetical protein	hypothetical protein
3937_g3_0438	Dda3937_01301	ABF-0016597	451957	453219	420	GR 3 (HTI)		extrachromosomal	Integrase		+	+
3937_g3_0439	Dda3937_01302	ABF-0016599	456006	453448	852	GR 3 (HTI)		others	Helicase conserved C-terminal domain protein
3937_g3_0440	Dda3937_01303	ABF-0016600	457126	455987	379	GR 3 (HTI)		hypothetical protein	hypothetical protein
3937_g3_0441			457269	457436	55	GR 3 (HTI)		hypothetical protein	hypothetical protein
3937_g3_0442			457849	457989	46	GR 3 (HTI)		hypothetical protein	hypothetical protein	+
3937_g3_0443			458212	458066	48	GR 3 (HTI)		hypothetical protein	hypothetical protein	+
3937_g3_0444			458600	458469	43	GR 3 (HTI)		hypothetical protein	hypothetical protein
3937_g3_0445	Dda3937_01304	ABF-0016606	458625	459413	262	GR 3 (HTI)		extrachromosomal	putative DNA-binding prophage protein	+	+	+
3937_g3_0446	Dda3937_01305	ABF-0016608	459413	459616	67	GR 3 (HTI)		regulation	DNA-binding protein	+	+	+
3937_g3_0447	Dda3937_01306	ABF-0016610	459976	460152	58	GR 3 (HTI)		extrachromosomal	Putative prophage protein	+	+	+
3937_g3_0448	Dda3937_01307	ABF-0016612	460145	462190	681	GR 3 (HTI)		extrachromosomal	DNA primase	+	+	+
3937_g3_0449			462293	462436	47	GR 3 (HTI)		hypothetical protein	hypothetical protein
3937_g3_0450	Dda3937_01308	ABF-0016614	462680	462414	88	GR 3 (HTI)		regulation	Putative regulator for maltose metabolism	+	+	+
3937_g3_0451	Dda3937_01730	ABF-0017234	462830	462991	53	GR 3 (HTI)		hypothetical protein	hypothetical protein	+
3937_g3_0452			463433	463573	46	GR 3 (HTI)		hypothetical protein	hypothetical protein
3937_g3_0453	Dda3937_01311	ABF-0016618	464044	463565	159	GR 3 (HTI)		undefined	GCN5-related N-acetyltransferase; Histone acetyltransferase HPA2 and related acetyltransferases		+	+
3937_g3_0454	Dda3937_01312	ABF-0016619	464286	464035	83	GR 3 (HTI)		hypothetical protein	Putative cytoplasmic protein		+	+
3937_g3_0457			465877	466032	51			hypothetical protein	hypothetical protein
3937_g3_0463	Dda3937_01320	ABF-0016633	469685	470092	135			metabolism	Phenylacetate-coenzyme A ligase
3937_g3_0472	Dda3937_01329	ABF-0016644	476864	477082	72			transport	Putative transport protein	+		+
3937_g3_0473	Dda3937_01330	ABF-0016646	477765	477142	207			hypothetical protein	hypothetical protein	+		+
3937_g3_0474	Dda3937_01331	ABF-0016647	478922	477762	386			hypothetical protein	hypothetical protein	+		+
3937_g3_0499			502587	502700	37			hypothetical protein	hypothetical protein
3937_g3_0500	Dda3937_02865	ABF-0018882	502871	503962	363			transport	Conserved domain protein		+	+
3937_g3_0501	Dda3937_02866	ABF-0018883	503959	504612	217			hypothetical protein	hypothetical protein		+	+
3937_g3_0504			506070	506195	41			hypothetical protein	hypothetical protein
3937_g3_0506			507725	507883	52			hypothetical protein	hypothetical protein
3937_g3_0510			511416	511267	49			hypothetical protein	hypothetical protein
3937_g3_0512			512337	512161	58			hypothetical protein	hypothetical protein
3937_g3_0518	Dda3937_04306	ABF-0046539	518368	518072	98			undefined	Putative membrane protein
3937_g3_0519	Dda3937_04307	ABF-0046541	518594	518418	58			hypothetical protein	Putative membrane protein
3937_g3_0520			518929	518783	48			hypothetical protein	hypothetical protein
3937_g3_0521			519344	519499	51			hypothetical protein	hypothetical protein
3937_g3_0527			525722	525859	45			hypothetical protein	hypothetical protein
3937_g3_0528	Dda3937_04456	ABF-0046891	525910	527436	508			extrachromosomal	Transposase
3937_g3_0529	Dda3937_02685	ABF-0018615	527720	528298	192			hypothetical protein	hypothetical protein
3937_g3_0541	Dda3937_02673	ABF-0018601	540714	539842	290			hypothetical protein	hypothetical protein
3937_g3_0544			543087	542959	42			hypothetical protein	hypothetical protein
3937_g3_0551			547153	547299	48			hypothetical protein	hypothetical protein
3937_g3_0553			549303	549437	44			hypothetical protein	hypothetical protein
3937_g3_0554			549510	549623	37			hypothetical protein	hypothetical protein
3937_g3_0556			550466	550341	41			hypothetical protein	hypothetical protein
3937_g3_0557			550474	550638	54			hypothetical protein	hypothetical protein
3937_g3_0588	Dda3937_02705	ABF-0018649	582275	582430	51			undefined	GCN5-related N-acetyltransferase; Histone acetyltransferase HPA2 and related acetyltransferases		+	+
3937_g3_0589	Dda3937_02702	ABF-0018644	582713	584452	579			hypothetical protein	putative; ORF located using Glimmer/Genemark
3937_g3_0590	Dda3937_04460	ABF-0046897	584924	585151	75			hypothetical protein	hypothetical protein
3937_g3_0591			585285	585422	45			hypothetical protein	hypothetical protein
3937_g3_0592			586163	586300	45			hypothetical protein	hypothetical protein
3937_g3_0593			586611	586453	52			hypothetical protein	hypothetical protein
3937_g3_0596	Dda3937_02706	ABF-0018650	590570	588528	680			extrachromosomal	phage abortive infection protein
3937_g3_0597	Dda3937_02707	ABF-0018651	591906	590563	447			extrachromosomal	Retron-type reverse transcriptase
3937_g3_0617			612153	612287	44			hypothetical protein	hypothetical protein
3937_g3_0622			615687	615800	37			hypothetical protein	hypothetical protein
3937_g3_0638			632071	631925	48			hypothetical protein	hypothetical protein
3937_g3_0645	Dda3937_03544	ABF-0019921	640835	639141	564			metabolism	2-isopropylmalate synthase	+	+
3937_g3_0646	Dda3937_03543	ABF-0019920	641227	641919	230			regulation	Transcriptional regulator, AraC family	+
3937_g3_0647	Dda3937_03127	ABF-0019285	642588	644417	609			metabolism	Putative oxidoreductase	+	+	+	2 proteins in D. dadantii
3937_g3_0648	Dda3937_01443	ABF-0016808	644429	645358	309			metabolism	Fumarate reductase flavoprotein subunit	+	+	+	2 proteins in D. dadantii
3937_g3_0654			650008	650145	45			hypothetical protein	hypothetical protein
3937_g3_0669			663559	663431	42			hypothetical protein	hypothetical protein
3937_g3_0689			686802	686918	38			hypothetical protein	hypothetical protein
3937_g3_0692			688872	689018	48			hypothetical protein	hypothetical protein
3937_g3_0700			695836	695717	39			hypothetical protein	hypothetical protein
3937_g3_0701	Dda3937_02324	ABF-0018087	696468	695914	184			others	putative glyoxylase resistance protein
3937_g3_0702			696429	696551	40			hypothetical protein	hypothetical protein
3937_g3_0703	Dda3937_02322	ABF-0018084	696629	697513	294			regulation	Transcriptional regulator
3937_g3_0704	Dda3937_02321	ABF-0018083	697641	698036	131			undefined	Ketosteroid isomerase-related protein
3937_g3_0705	Dda3937_02320	ABF-0018082	698097	698489	130			others	putative antibiotic biosynthesis monooxygenase
3937_g3_0734	Dda3937_02291	ABF-0018047	727998	726937	353	GR 4 (HTI)		hypothetical protein	hypothetical protein
3937_g3_0735	Dda3937_04703	ABF-0174081	729604	728009	531	GR 4 (HTI)		undefined	Glucose-methanol-choline (GMC) oxidoreductase:NAD binding site
3937_g3_0736	Dda3937_02290	ABF-0018045	730079	729615	154	GR 4 (HTI)		hypothetical protein	hypothetical protein
3937_g3_0737	Dda3937_02289	ABF-0018044	731657	730230	475	GR 4 (HTI)		others	Phospholipase C 4 precursor
3937_g3_0738			732103	731960	47	GR 4 (HTI)		hypothetical protein	hypothetical protein
3937_g3_0741	Dda3937_02285	ABF-0018038	733923	734189	88	GR 4 (HTI)		extrachromosomal	ISEch12 OrfA
3937_g3_0742	Dda3937_02284	ABF-0018037	734270	735022	250	GR 4 (HTI)		extrachromosomal	ISEch12 OrfB
3937_g3_0743	Dda3937_02283	ABF-0018036	736241	735117	374	GR 4 (HTI)		undefined	GTP pyrophosphokinase
3937_g3_0749			743558	743683	41			hypothetical protein	hypothetical protein
3937_g3_0750			743676	743852	58			hypothetical protein	hypothetical protein
3937_g3_0751			744001	744117	38			hypothetical protein	hypothetical protein
3937_g3_0752	Dda3937_02276	ABF-0018025	744151	744405	84			hypothetical protein	hypothetical protein
3937_g3_0765			756073	756198	41			hypothetical protein	hypothetical protein
3937_g3_0775	Dda3937_03606	ABF-0020006	768664	769818	384			metabolism	mandelate racemase/muconate lactonizing enzyme family protein	+	+	+
3937_g3_0785			780483	780316	55			hypothetical protein	hypothetical protein
3937_g3_0797			794504	794361	47			hypothetical protein	hypothetical protein
3937_g3_0800			797882	797998	38			hypothetical protein	hypothetical protein
3937_g3_0802			798446	798333	37			hypothetical protein	hypothetical protein
3937_g3_0813			808844	808969	41			hypothetical protein	hypothetical protein
3937_g3_0818	Dda3937_01200	ABF-0016436	815904	814606	432			others	methyl-accepting chemotaxis protein		+
3937_g3_0819			816379	816227	50			hypothetical protein	hypothetical protein
3937_g3_0821	Dda3937_01202	ABF-0016443	818149	817691	152			hypothetical protein	hypothetical protein
3937_g3_0830	Dda3937_00987	ABF-0016107	828352	829341	329			extrachromosomal	ISEch1 transposase			+
3937_g3_0836			835597	835752	51			hypothetical protein	hypothetical protein
3937_g3_0837			836156	835929	75			hypothetical protein	hypothetical protein
3937_g3_0839			837294	837410	38			hypothetical protein	hypothetical protein
3937_g3_0840	Dda3937_01218	ABF-0016471	838695	837616	359			undefined	Flavin reductase			+
3937_g3_0841	Dda3937_01219	ABF-0016472	838796	839182	128			regulation	Transcriptional regulator, MarR family; Cinnamoyl ester hydrolase			+
3937_g3_0842	Dda3937_01220	ABF-0016473	840210	839389	273			undefined	putative short-chain dehydrogenase/reductase	+		+
3937_g3_0843	Dda3937_01221	ABF-0016474	841597	840311	428			metabolism	3-oxoacyl-acyl carrier protein synthase II	+		+	2 proteins in D. solani
3937_g3_0850	Dda3937_01228	ABF-0016482	850960	851223	87	GR 5 (HTI)		extrachromosomal	Transposase
3937_g3_0851	Dda3937_04473	ABF-0046925	851296	852069	257	GR 5 (HTI)		extrachromosomal	Transposase	+
3937_g3_0852	Dda3937_01704	ABF-0017201	853255	858222	1655	GR 5 (HTI)		hypothetical protein	FOG: HEAT repeat
3937_g3_0853	Dda3937_01705	ABF-0017202	859532	858294	412	GR 5 (HTI)		extrachromosomal	Phage integrase
3937_g3_0854			859807	859691	38	GR 5 (HTI)		hypothetical protein	hypothetical protein
3937_g3_0855	Dda3937_01706	ABF-0017204	861085	859910	391	GR 5 (HTI)		extrachromosomal	Integrase
3937_g3_0856	Dda3937_01707	ABF-0017205	861642	862151	169	GR 5 (HTI)	yfjY	others	DNA reGRr protein RadC (yfjY)			+
3937_g3_0857	Dda3937_01708	ABF-0017206	862722	863057	111	GR 5 (HTI)		hypothetical protein	hypothetical protein	+		+
3937_g3_0858	Dda3937_01709	ABF-0017209	863257	863496	79	GR 5 (HTI)		extrachromosomal	Putative antitoxin of gyrase inhibiting toxin-antitoxin system
3937_g3_0859	Dda3937_01710	ABF-0017210	863499	863807	102	GR 5 (HTI)		extrachromosomal	Putative toxin of gyrase inhibiting toxin-antitoxin system
3937_g3_0860	Dda3937_01711	ABF-0017211	864068	864589	173	GR 5 (HTI)		hypothetical protein	hypothetical protein
3937_g3_0861	Dda3937_01712	ABF-0017213	864924	865721	265	GR 5 (HTI)		hypothetical protein	hypothetical protein			+
3937_g3_0862	Dda3937_01713	ABF-0017215	865805	866101	98	GR 5 (HTI)		hypothetical protein	hypothetical protein			+
3937_g3_0863	Dda3937_01714	ABF-0017216	866128	866940	270	GR 5 (HTI)		extrachromosomal	Plasmid replication initiator protein			+
3937_g3_0864			866955	867254	99	GR 5 (HTI)		hypothetical protein	hypothetical protein
3937_g3_0865	Dda3937_01717	ABF-0017220	867997	869937	646	GR 5 (HTI)		extrachromosomal	VirD2 components relaxase
3937_g3_0866	Dda3937_01719	ABF-0017222	870481	872130	549	GR 5 (HTI)		hypothetical protein	hypothetical protein
3937_g3_0867	Dda3937_01720	ABF-0017223	872135	873460	441	GR 5 (HTI)		hypothetical protein	hypothetical protein
3937_g3_0868			873441	875381	646	GR 5 (HTI)		others	Cell division protein FtsK
3937_g3_0869			875486	878521	1011	GR 5 (HTI)		others	Cell division protein FtsK
3937_g3_0870	Dda3937_01723	ABF-0017226	878544	879647	367	GR 5 (HTI)		hypothetical protein	Uknown
3937_g3_0871	Dda3937_01724	ABF-0017227	879640	880596	318	GR 5 (HTI)		extrachromosomal	bacteriophage protein
3937_g3_0872	Dda3937_01726	ABF-0017229	883059	881050	669	GR 5 (HTI)		others	Possible ATPase involved in DNA reGRr
3937_g3_0873	Dda3937_01727	ABF-0017230	884683	883049	544	GR 5 (HTI)		undefined	Sulphur transferase DndC, putative
3937_g3_0874	Dda3937_01728	ABF-0017231	885675	884680	331	GR 5 (HTI)		others	hypothetical protein
3937_g3_0875			886678	886553	41	GR 5 (HTI)		hypothetical protein	hypothetical protein
3937_g3_0876	Dda3937_01730	ABF-0017234	887124	886774	116	GR 5 (HTI)		hypothetical protein	hypothetical protein			+
3937_g3_0877	Dda3937_01731	ABF-0017236	887417	887608	63	GR 5 (HTI)		extrachromosomal	putative transposase
3937_g3_0878	Dda3937_01732	ABF-0017238	888093	887755	112	GR 5 (HTI)		regulation	transcriptional_regulator,_XRE_family
3937_g3_0879	Dda3937_01733	ABF-0017240	888314	888538	74	GR 5 (HTI)		regulation	Putative regulator for maltose metabolism	+		+
3937_g3_0880	Dda3937_01734	ABF-0017241	888714	889628	304	GR 5 (HTI)		regulation	Transcription regulator
3937_g3_0881	Dda3937_01735	ABF-0017242	889653	889913	86	GR 5 (HTI)		undefined	Probable lipoprotein precursor
3937_g3_0882	Dda3937_01736	ABF-0017243	890131	892086	651	GR 5 (HTI)		extrachromosomal	TRAG protein
3937_g3_0883	Dda3937_01737	ABF-0017244	892083	892523	146	GR 5 (HTI)		hypothetical protein	hypothetical protein
3937_g3_0884	Dda3937_01738	ABF-0017245	892577	893530	317	GR 5 (HTI)		extrachromosomal	Conjugative transfer protein TrbB
3937_g3_0885	Dda3937_01739	ABF-0017246	893527	893874	115	GR 5 (HTI)		extrachromosomal	Conjugative transfer protein TrbC
3937_g3_0886	Dda3937_01740	ABF-0017247	893871	894143	90	GR 5 (HTI)		extrachromosomal	Conjugative transfer protein TrbD
3937_g3_0887	Dda3937_01741	ABF-0017248	894154	896604	816	GR 5 (HTI)		extrachromosomal	Conjugative transfer protein TrbE
3937_g3_0888	Dda3937_01742	ABF-0017249	896613	897335	240	GR 5 (HTI)		extrachromosomal	Conjugative transfer protein TrbJ			+
3937_g3_0889	Dda3937_01743	ABF-0017250	897335	898498	387	GR 5 (HTI)		extrachromosomal	Conjugative transfer protein TrbL			+
3937_g3_0890	Dda3937_01744	ABF-0017251	898495	899205	236	GR 5 (HTI)		extrachromosomal	Conjugative transfer protein TrbF			+
3937_g3_0891	Dda3937_01745	ABF-0017252	899382	900098	238	GR 5 (HTI)		extrachromosomal	Conjugative transfer protein TrbG			+
3937_g3_0892	Dda3937_01746	ABF-0017253	900101	901339	412	GR 5 (HTI)		extrachromosomal	Conjugative transfer protein TrbI			+
3937_g3_0893	Dda3937_01747	ABF-0017254	901696	901385	103	GR 5 (HTI)		extrachromosomal	Plasmid stabilization system protein			+
3937_g3_0894	Dda3937_01748	ABF-0017256	901977	901693	94	GR 5 (HTI)		others	DNA-damage-inducible protein J			+
3937_g3_0895	Dda3937_01749	ABF-0017257	902875	903081	68	GR 5 (HTI)		hypothetical protein	hypothetical protein
3937_g3_0899	Dda3937_01755	ABF-0017264	906023	906268	81			regulation	Transcriptional regulator	+	+	+
3937_g3_0900	Dda3937_01756	ABF-0017265	906577	906903	108			hypothetical protein	putative cytoplasmic protein
3937_g3_0906			915314	915472	52			hypothetical protein	hypothetical protein
3937_g3_0907	Dda3937_01762	ABF-0017274	916510	915452	352	GR 6 (HTI)		extrachromosomal	Phage integrase	+
3937_g3_0908	Dda3937_01763	ABF-0017275	917010	916651	119	GR 6 (HTI)		extrachromosomal	unknown phage protein
3937_g3_0909	Dda3937_01764	ABF-0017276	918073	917000	357	GR 6 (HTI)		undefined	Acetyltransferase, GNAT family
3937_g3_0910	Dda3937_04168	ABF-0020803	918857	918075	260	GR 6 (HTI)		hypothetical protein	hypothetical protein
3937_g3_0911	Dda3937_01765	ABF-0017279	920048	918861	395	GR 6 (HTI)		regulation	Repressor protein CI	+
3937_g3_0912	Dda3937_01766	ABF-0017280	920173	920394	73	GR 6 (HTI)		hypothetical protein	hypothetical protein	+
3937_g3_0913	Dda3937_01767	ABF-0017281	920427	920936	169	GR 6 (HTI)		regulation	Regulatory protein CII	+
3937_g3_0914	Dda3937_01768	ABF-0017282	921033	921188	51	GR 6 (HTI)		hypothetical protein	hypothetical protein	+
3937_g3_0915	Dda3937_01769	ABF-0017283	921201	921530	109	GR 6 (HTI)		hypothetical protein	hypothetical protein	+	+
3937_g3_0916	Dda3937_01770	ABF-0017284	921828	922151	107	GR 6 (HTI)		hypothetical protein	hypothetical protein	+
3937_g3_0917	Dda3937_01771	ABF-0017285	922148	924190	680	GR 6 (HTI)		extrachromosomal	Replication gene A protein	+	+
3937_g3_0918	Dda3937_01772	ABF-0017286	925606	924557	349	GR 6 (HTI)		undefined	Cell filamentation protein Fic
3937_g3_0919			925784	925644	46	GR 6 (HTI)		hypothetical protein	hypothetical protein
3937_g3_0920			925750	925875	41	GR 6 (HTI)		hypothetical protein	hypothetical protein
3937_g3_0921			926084	926239	51	GR 6 (HTI)		hypothetical protein	hypothetical protein	+
3937_g3_0922	Dda3937_02576	ABF-0018459	926566	926246	106	GR 6 (HTI)		extrachromosomal	bacteriophage transcription regulator protein	+
3937_g3_0923	Dda3937_02575	ABF-0018458	927594	926566	342	GR 6 (HTI)		undefined	Probable portal protein	+
3937_g3_0924	Dda3937_02574	ABF-0018457	929366	927591	591	GR 6 (HTI)		extrachromosomal	Possible [Haemophilus phage HP1] orf16-like phage protein	+
3937_g3_0925	Dda3937_02573	ABF-0018456	929523	930359	278	GR 6 (HTI)		extrachromosomal	Probable capsid scaffolding protein	+
3937_g3_0926	Dda3937_02572	ABF-0018455	930414	931445	343	GR 6 (HTI)		extrachromosomal	Probable phage protein	+
3937_g3_0927	Dda3937_02571	ABF-0018454	931449	932150	233	GR 6 (HTI)		extrachromosomal	Probable terminase, endonuclease subunit	+
3937_g3_0928	Dda3937_02570	ABF-0018453	932247	932699	150	GR 6 (HTI)		extrachromosomal	Probable head completion/stabilization protein	+
3937_g3_0929	Dda3937_02569	ABF-0018452	932696	933193	165	GR 6 (HTI)		extrachromosomal	putative_phage_gene	+
3937_g3_0930	Dda3937_02568	ABF-0018451	933190	933894	234	GR 6 (HTI)		extrachromosomal	putative_phage_gene	+
3937_g3_0931	Dda3937_02567	ABF-0018450	933897	935012	371	GR 6 (HTI)		extrachromosomal	Conserved hypothetical phage protein	+
3937_g3_0932	Dda3937_02566	ABF-0018449	935009	935464	151	GR 6 (HTI)		hypothetical protein	hypothetical protein	+
3937_g3_0933	Dda3937_02565	ABF-0018448	935473	935778	101	GR 6 (HTI)		undefined	Holin	+
3937_g3_0934	Dda3937_02564	ABF-0018447	935765	936106	113	GR 6 (HTI)		extrachromosomal	hypothetical_phage-related_protein	+
3937_g3_0935	Dda3937_02563	ABF-0018446	936106	936462	118	GR 6 (HTI)		extrachromosomal	hypothetical_phage-related_protein	+
3937_g3_0936			936419	936598	59	GR 6 (HTI)		hypothetical protein	hypothetical protein	+
3937_g3_0937	Dda3937_02562	ABF-0018444	936595	936852	85	GR 6 (HTI)		extrachromosomal	putative_phage_gene	+
3937_g3_0938			937048	936914	44	GR 6 (HTI)		hypothetical protein	hypothetical protein
3937_g3_0939	Dda3937_02561	ABF-0018442	937040	939004	654	GR 6 (HTI)		extrachromosomal	Phage-related tail protein	+
3937_g3_0940	Dda3937_02560	ABF-0018441	939004	939333	109	GR 6 (HTI)		hypothetical protein	hypothetical protein	+
3937_g3_0941	Dda3937_02559	ABF-0018440	939330	940514	394	GR 6 (HTI)		extrachromosomal	Putative bacteriophage protein	+
3937_g3_0942	Dda3937_02558	ABF-0018439	940507	941139	210	GR 6 (HTI)		others	Hemolysins and related proteins containing CBS domains	+
3937_g3_0943	Dda3937_02557	ABF-0018438	941148	942569	473	GR 6 (HTI)		extrachromosomal	Probable tail fiber protein
3937_g3_0944	Dda3937_02556	ABF-0018437	942569	943189	206	GR 6 (HTI)		extrachromosomal	Tail fiber assembly protein
3937_g3_0945	Dda3937_02555	ABF-0018436	943186	943911	241	GR 6 (HTI)		hypothetical protein	hypothetical protein	+
3937_g3_0946	Dda3937_02554	ABF-0018435	943883	944410	175	GR 6 (HTI)		hypothetical protein	hypothetical protein	+
3937_g3_0947	Dda3937_02553	ABF-0018434	944414	946066	550	GR 6 (HTI)		hypothetical protein	hypothetical protein	+
3937_g3_0948			946244	946435	63	GR 6 (HTI)		hypothetical protein	hypothetical protein
3937_g3_0949	Dda3937_02552	ABF-0018431	947123	946617	168	GR 6 (HTI)		hypothetical protein	hypothetical protein	+
3937_g3_0957	Dda3937_02544	ABF-0018421	953074	953226	50			hypothetical protein	hypothetical protein
3937_g3_0966			961852	961709	47			hypothetical protein	hypothetical protein
3937_g3_0972			970740	970865	41			hypothetical protein	hypothetical protein
3937_g3_0974	Dda3937_01409	ABF-0016761	972846	972559	95			regulation	Putative regulator for maltose metabolism	+		+
3937_g3_0975	Dda3937_01410	ABF-0016763	973263	973676	137			undefined	Acetyltransferase	+		+
3937_g3_0976	Dda3937_01411	ABF-0016764	973712	974401	229			hypothetical protein	hypothetical protein	+		+
3937_g3_1005			1004975	1005115	46			hypothetical protein	hypothetical protein
3937_g3_1011	Dda3937_01444	ABF-0016809	1010178	1009828	116			metabolism	Fumarate reductase flavoprotein subunit	+	+	+
3937_g3_1015	Dda3937_01448	ABF-0016814	1013757	1013524	77			hypothetical protein	hypothetical protein
3937_g3_1016			1013714	1013830	38			hypothetical protein	hypothetical protein
3937_g3_1019	Dda3937_01451	ABF-0016818	1016126	1015974	50		ydfZ	hypothetical protein	putative cytoplasmic protein (ydfZ)
3937_g3_1027	Dda3937_01459	ABF-0016829	1024256	1024879	207			hypothetical protein	hypothetical protein	+		+
3937_g3_1033			1029825	1029691	44			hypothetical protein	hypothetical protein
3937_g3_1035			1032117	1032287	56			hypothetical protein	hypothetical protein
3937_g3_1041			1036437	1036604	55			hypothetical protein	hypothetical protein
3937_g3_1043			1037833	1038018	61			hypothetical protein	hypothetical protein
3937_g3_1050			1047278	1047105	57			hypothetical protein	hypothetical protein
3937_g3_1052			1047774	1047893	39			hypothetical protein	hypothetical protein
3937_g3_1053	Dda3937_01477	ABF-0016865	1047989	1057354	3121			others	Putative hemagglutinin/hemolysin-related protein
3937_g3_1066			1071863	1071741	40			hypothetical protein	hypothetical protein
3937_g3_1068	Dda3937_04484	ABF-0046940	1073542	1073099	147	GR 7 (HTI)		metabolism	2-hydroxy-6-oxo-6-phenylhexa-2,4-dienoate hydrolase
3937_g3_1069			1073964	1073845	39	GR 7 (HTI)		hypothetical protein	hypothetical protein
3937_g3_1070	Dda3937_03406	ABF-0019702	1074791	1074582	69	GR 7 (HTI)		extrachromosomal	Integrase	+
3937_g3_1071	Dda3937_01492	ABF-0016889	1074992	1074861	43	GR 7 (HTI)		hypothetical protein	hypothetical protein
3937_g3_1072	Dda3937_04031	ABF-0020601	1075225	1076367	380	GR 7 (HTI)		hypothetical protein	hypothetical protein	+	+
3937_g3_1073	Dda3937_04032	ABF-0020602	1076557	1077102	181	GR 7 (HTI)		hypothetical protein	hypothetical protein
3937_g3_1074	Dda3937_04033	ABF-0020603	1080958	1077209	1249	GR 7 (HTI)		hypothetical protein	hypothetical protein	+
3937_g3_1075	Dda3937_04034	ABF-0020605	1084747	1081001	1248	GR 7 (HTI)		hypothetical protein	hypothetical protein	+
3937_g3_1076	Dda3937_03632	ABF-0020040	1085015	1084896	39	GR 7 (HTI)		regulation	transcriptional_regulator,_XRE_family	+
3937_g3_1077	Dda3937_04485	ABF-0046942	1085379	1085266	37	GR 7 (HTI)		hypothetical protein	hypothetical protein	+	+
3937_g3_1078	Dda3937_03633	ABF-0020041	1085647	1085868	73	GR 7 (HTI)		regulation	Putative regulator for maltose metabolism	+		+
3937_g3_1079	Dda3937_03407	ABF-0019703	1086801	1086989	62	GR 7 (HTI)		hypothetical protein	hypothetical protein
3937_g3_1080	Dda3937_03406	ABF-0019702	1088329	1087070	419	GR 7 (HTI)		extrachromosomal	Integrase	+
3937_g3_1083	Dda3937_03697	ABF-0020134	1092745	1091756	329			extrachromosomal	ISEch1 transposase			+
3937_g3_1084	Dda3937_04456	ABF-0046891	1093144	1094175	343			extrachromosomal	Transposase
3937_g3_1092	Dda3937_03395	ABF-0019685	1101441	1101169	90			hypothetical protein	hypothetical protein
3937_g3_1093			1101597	1101713	38			hypothetical protein	hypothetical protein
3937_g3_1099			1108455	1108294	53			hypothetical protein	hypothetical protein
3937_g3_1119	Dda3937_00866	ABF-0015929	1128211	1128432	73		ygdI	undefined	Putative lipoprotein (ygdI)	+		+
3937_g3_1134			1141988	1141851	45			hypothetical protein	hypothetical protein
3937_g3_1160	Dda3937_01900	ABF-0017485	1169257	1168667	196			metabolism	Nitroreductase			+
3937_g3_1161	Dda3937_01901	ABF-0017486	1170149	1169415	244			hypothetical protein	hypothetical protein			+
3937_g3_1162	Dda3937_01902	ABF-0017487	1170614	1170180	144			regulation	Organic hydroperoxide resistance transcriptional regulator			+
3937_g3_1163			1171000	1171137	45			hypothetical protein	hypothetical protein			+
3937_g3_1170			1177621	1177761	46			hypothetical protein	hypothetical protein
3937_g3_1171	Dda3937_01909	ABF-0017501	1178163	1178297	44			hypothetical protein	hypothetical protein
3937_g3_1176			1183364	1183492	42			hypothetical protein	hypothetical protein
3937_g3_1192			1198460	1198582	40			hypothetical protein	hypothetical protein
3937_g3_1199			1205822	1206085	87			hypothetical protein	hypothetical protein
3937_g3_1207			1216831	1216971	46			hypothetical protein	hypothetical protein
3937_g3_1232	Dda3937_01967	ABF-0017580	1242834	1244036	400			undefined	L-fucose dehydrogenase
3937_g3_1242			1254703	1254825	40			hypothetical protein	hypothetical protein
3937_g3_1247			1259437	1259321	38			hypothetical protein	hypothetical protein
3937_g3_1266			1279096	1279215	39			hypothetical protein	hypothetical protein
3937_g3_1281			1294682	1294518	54			hypothetical protein	hypothetical protein
3937_g3_1306	Dda3937_01778	ABF-0017298	1329504	1329193	103			undefined	Membrane protein mosC
3937_g3_1320	Dda3937_01793	ABF-0017317	1346005	1345424	193		speG	metabolism	spermidine N1-acetyltransferase (speG)	+		+
3937_g3_1331			1358831	1358643	62			hypothetical protein	hypothetical protein
3937_g3_1349	Dda3937_02495	ABF-0018346	1374998	1375117	39			hypothetical protein	hypothetical protein
3937_g3_1351	Dda3937_02492	ABF-0018343	1375527	1375985	152			extrachromosomal	Transposase	+
3937_g3_1378			1402051	1401866	61			hypothetical protein	hypothetical protein
3937_g3_1382	Dda3937_04497	ABF-0046967	1405977	1404688	429			metabolism	asparagine synthetase B (asnB)	+	+	+
3937_g3_1383			1405933	1406187	84			hypothetical protein	hypothetical protein
3937_g3_1412			1438615	1438502	37			hypothetical protein	hypothetical protein
3937_g3_1422			1448822	1448706	38			hypothetical protein	hypothetical protein
3937_g3_1438	Dda3937_03988	ABF-0020550	1464627	1465949	440			extrachromosomal	ISEch6 transposase
3937_g3_1469			1499286	1499134	50			hypothetical protein	hypothetical protein
3937_g3_1472	Dda3937_03927	ABF-0020468	1500899	1503079	726	GR 8	wzc	metabolism	Tyrosine-protein kinase wzc (wzc)	+		+
3937_g3_1473	Dda3937_03926	ABF-0020467	1503616	1504995	459	GR 8	weaP	metabolism	Undecaprenyl-phosphate galactose phosphotransferase (weaP)
3937_g3_1474			1505183	1505064	39	GR 8		hypothetical protein	hypothetical protein
3937_g3_1475	Dda3937_03925	ABF-0020464	1505210	1506121	303	GR 8	rfbN	metabolism	O antigen biosynthesis rhamnosyltransferase rfbN (rfbN)
3937_g3_1479	Dda3937_03921	ABF-0020460	1508709	1509572	287	GR 8	rfbD	metabolism	dTDP-4-dehydrorhamnose reductase (rfbD)
3937_g3_1480	Dda3937_03920	ABF-0020458	1510117	1511010	297	GR 8	rfbF	undefined	dTDP-rhamnosyl transferase rfbF
3937_g3_1481	Dda3937_03919	ABF-0020457	1511091	1512095	334	GR 8		metabolism	capsular polysaccharide biosynthesis protein
3937_g3_1482	Dda3937_03918	ABF-0020456	1512531	1513304	257	GR 8		undefined	putative glycosyltransferase
3937_g3_1483	Dda3937_03266	ABF-0019482	1513768	1515339	523	GR 8		extrachromosomal	Mu-like prophage FluMu defective tail fiber protein
3937_g3_1484	Dda3937_03267	ABF-0019483	1515467	1516738	423	GR 8		metabolism	Membrane protein involved in the export of O-antigen, teichoic acid lipoteichoic acids
3937_g3_1485	Dda3937_03268	ABF-0019484	1516735	1517733	332	GR 8		undefined	Glycosyl transferase, group 2 family protein
3937_g3_1494			1528998	1529132	44			hypothetical protein	FIG00614219: hypothetical protein	+		+
3937_g3_1499			1532737	1532600	45			hypothetical protein	hypothetical protein
3937_g3_1502			1534729	1534571	52			hypothetical protein	hypothetical protein
3937_g3_1503			1534680	1534799	39			hypothetical protein	hypothetical protein
3937_g3_1515			1547662	1547531	43			hypothetical protein	hypothetical protein
3937_g3_1524	Dda3937_00831	ABF-0015891	1557550	1558920	456	GR 9		others	Phospholipase A1	+		+	2 proteins in D. solani
3937_g3_1525	Dda3937_00830	ABF-0015890	1559001	1559699	232	GR 9		others	Ankyrin-like protein			+
3937_g3_1526	Dda3937_00829	ABF-0015889	1559696	1560463	255	GR 9		others	Ankyrin-like protein
3937_g3_1530	Dda3937_00825	ABF-0015882	1568146	1567955	63	GR 9		hypothetical protein	hypothetical protein
3937_g3_1531	Dda3937_00824	ABF-0015881	1568181	1569566	461	GR 9		hypothetical protein	Putative membrane protein			+
3937_g3_1532	Dda3937_00822	ABF-0015879	1570055	1571092	345	GR 9		hypothetical protein	Putative membrane protein	+		+
3937_g3_1533	Dda3937_00821	ABF-0015878	1571214	1571450	78	GR 9		hypothetical protein	hypothetical protein; Hypothetical protein			+
3937_g3_1534	Dda3937_00820	ABF-0015876	1571713	1571534	59	GR 9		hypothetical protein	hypothetical protein			+
3937_g3_1536	Dda3937_00818	ABF-0015874	1573637	1573440	65	GR 9		hypothetical protein	hypothetical protein
3937_g3_1537			1573874	1573752	40	GR 9		hypothetical protein	hypothetical protein
3937_g3_1559	Dda3937_00795	ABF-0015842	1602472	1602600	42			hypothetical protein	hypothetical protein
3937_g3_1564	Dda3937_00791	ABF-0015838	1607923	1606418	501		ousA	transport	Proline/betaine transporter (ousA)	+		+
3937_g3_1565	Dda3937_00790	ABF-0015837	1608267	1608521	84			hypothetical protein	hypothetical protein
3937_g3_1571			1617297	1617449	50			hypothetical protein	hypothetical protein
3937_g3_1580			1626141	1626013	42			hypothetical protein	hypothetical protein
3937_g3_1582	Dda3937_00774	ABF-0015816	1627311	1628255	314			extrachromosomal	ISEch3 transposase
3937_g3_1589			1635458	1635336	40			hypothetical protein	hypothetical protein
3937_g3_1590	Dda3937_00766	ABF-0015801	1635915	1636769	284			hypothetical protein	hypothetical protein
3937_g3_1605			1653725	1653874	49			hypothetical protein	hypothetical protein
3937_g3_1610			1657942	1657775	55			hypothetical protein	hypothetical protein
3937_g3_1613			1660550	1660371	59			hypothetical protein	hypothetical protein
3937_g3_1614	Dda3937_00747	ABF-0015769	1661649	1661458	63			extrachromosomal	IS, phage, Tn; Phage-related functions and prophages	+		+
3937_g3_1616			1665418	1665543	41			hypothetical protein	hypothetical protein
3937_g3_1621			1670049	1669888	53			hypothetical protein	hypothetical protein
3937_g3_1622			1670570	1670448	40			hypothetical protein	hypothetical protein
3937_g3_1626			1676088	1676201	37			hypothetical protein	hypothetical protein
3937_g3_1627	Dda3937_00739	ABF-0015749	1676268	1676525	85			hypothetical protein	hypothetical protein
3937_g3_1642			1690898	1690773	41			hypothetical protein	hypothetical protein
3937_g3_1655	Dda3937_02688	ABF-0018626	1705563	1704934	209			regulation	Transcriptional regulator
3937_g3_1656	Dda3937_04316	ABF-0046552	1705753	1707234	493			regulation	Transcriptional regulator, GntR family
3937_g3_1659	Dda3937_04522	ABF-0047003	1711041	1711685	214			transport	Threonine efflux protein
3937_g3_1661			1713483	1713650	55			hypothetical protein	hypothetical protein
3937_g3_1662	Dda3937_04086	ABF-0020688	1714366	1713800	188			hypothetical protein	hypothetical protein
3937_g3_1663			1714681	1714568	37			hypothetical protein	hypothetical protein
3937_g3_1674	Dda3937_04097	ABF-0020703	1723617	1722733	294		ydbC	undefined	Hypothetical oxidoreductase ydbC (ydbC)			+
3937_g3_1675	Dda3937_04098	ABF-0020704	1723720	1724640	306		ycaN	regulation	Transcriptional regulator (ycaN)			+
3937_g3_1679	Dda3937_04102	ABF-0020709	1727777	1728676	299			transport	putative ABC transport membrane permease	+	+	+
3937_g3_1680			1728831	1728685	48			hypothetical protein	hypothetical protein
3937_g3_1681			1729423	1729223	66			hypothetical protein	hypothetical protein
3937_g3_1682	Dda3937_02863	ABF-0018876	1730913	1730620	97	GR 10 (HTI)		extrachromosomal	CRISPR-associated protein Cas2
3937_g3_1683	Dda3937_02862	ABF-0018875	1731966	1730941	341	GR 10 (HTI)		extrachromosomal	CRISPR-associated protein Cas1
3937_g3_1684	Dda3937_02861	ABF-0018874	1732588	1731947	213	GR 10 (HTI)		extrachromosomal	CRISPR-associated RecB family exonuclease Cas4b
3937_g3_1685	Dda3937_02860	ABF-0018873	1733470	1732592	292	GR 10 (HTI)		extrachromosomal	CRISPR-associated protein, TM1801 family
3937_g3_1686	Dda3937_02859	ABF-0018872	1735215	1733467	582	GR 10 (HTI)		extrachromosomal	CRISPR-associated protein, CT1133 family
3937_g3_1687	Dda3937_02858	ABF-0018871	1735874	1735212	220	GR 10 (HTI)		extrachromosomal	CRISPR-associated protein, CT1134 family
3937_g3_1688	Dda3937_02857	ABF-0018870	1738147	1735886	753	GR 10 (HTI)		extrachromosomal	CRISPR-associated helicase Cas3
3937_g3_1703	Dda3937_02843	ABF-0018851	1757002	1756688	104	GR 11 (HTI)		extrachromosomal	Transposase	+
3937_g3_1704	Dda3937_02841	ABF-0018848	1758041	1758364	107	GR 11 (HTI)	yncA	undefined	GCN5-related N-acetyltransferase (yncA)
3937_g3_1705	Dda3937_02840	ABF-0018847	1759068	1760165	365	GR 11 (HTI)	ypdF	undefined	Xaa-Pro dipeptidase (ypdF)
3937_g3_1706	Dda3937_02839	ABF-0018845	1760179	1760685	168	GR 11 (HTI)	yhhY	undefined	Putative acetyltransferase (yhhY)
3937_g3_1707	Dda3937_02836	ABF-0018842	1761484	1761260	74	GR 11 (HTI)		hypothetical protein	HicB-related protein			+
3937_g3_1709	Dda3937_02834	ABF-0018840	1763696	1762770	308	GR 11 (HTI)	ybhD	regulation	LysR family transcriptional regulator YbhD (ybhD)	+
3937_g3_1710	Dda3937_02833	ABF-0018839	1763855	1764949	364	GR 11 (HTI)	ybhH	undefined	hypothetical protein (ybhH)	+
3937_g3_1711	Dda3937_02832	ABF-0018837	1765015	1766259	414	GR 11 (HTI)		transport	Putative permease	+
3937_g3_1717	Dda3937_02965	ABF-0019036	1771655	1773832	725			metabolism	Aconitate hydratase 2	+
3937_g3_1718	Dda3937_02964	ABF-0019035	1773790	1774254	154			metabolism	Aconitate hydratase 2	+
3937_g3_1722	Dda3937_04006	ABF-0020572	1780589	1779600	329			extrachromosomal	ISEch1 transposase			+
3937_g3_1727			1786705	1786842	45			hypothetical protein	hypothetical protein
3937_g3_1731			1790415	1790299	38			hypothetical protein	hypothetical protein
3937_g3_1734			1793210	1793085	41			hypothetical protein	hypothetical protein
3937_g3_1745			1806323	1806625	100			hypothetical protein	hypothetical protein
3937_g3_1750	Dda3937_03006	ABF-0019105	1810489	1810881	130			hypothetical protein	hypothetical protein	+
3937_g3_1754			1815509	1815378	43			hypothetical protein	hypothetical protein
3937_g3_1757			1818010	1817810	66			hypothetical protein	hypothetical protein
3937_g3_1768	Dda3937_02990	ABF-0019080	1829529	1830575	348			hypothetical protein	hypothetical protein
3937_g3_1770			1831747	1831601	48			hypothetical protein	hypothetical protein
3937_g3_1774	Dda3937_02984	ABF-0019071	1835462	1835671	69			hypothetical protein	hypothetical protein
3937_g3_1784			1843963	1844100	45			hypothetical protein	hypothetical protein
3937_g3_1789			1847900	1847751	49	GR 12		hypothetical protein	hypothetical protein
3937_g3_1790	Dda3937_00377	ABF-0015124	1848738	1847884	284	GR 12		regulation	Transcriptional regulator
3937_g3_1791	Dda3937_00378	ABF-0015126	1849038	1850441	467	GR 12		transport	D-glucarate permease
3937_g3_1792	Dda3937_00379	ABF-0015127	1850483	1851232	249	GR 12		metabolism	3-oxoacyl-[acyl-carrier protein] reductase
3937_g3_1793	Dda3937_04318	ABF-0046554	1851248	1852096	282	GR 12		metabolism	Transketolase, N-terminal section
3937_g3_1794	Dda3937_00659	ABF-0015645	1852138	1853094	318	GR 12		metabolism	Transketolase, C-terminal section
3937_g3_1795	Dda3937_00658	ABF-0015644	1854241	1853150	363	GR 12	ycjY	hypothetical protein	hypothetical protein (ycjY)
3937_g3_1796	Dda3937_00657	ABF-0015643	1855528	1854380	382	GR 12		metabolism	NADH-dependent butanol dehydrogenase A			+
3937_g3_1797	Dda3937_00656	ABF-0015642	1856035	1856787	250	GR 12		regulation	Transcriptional regulator, AraC family			+
3937_g3_1798	Dda3937_00655	ABF-0015641	1856873	1857301	142	GR 12		hypothetical protein	hypothetical protein
3937_g3_1813			1870701	1870820	39	GR13 (HTI)		hypothetical protein	hypothetical protein
3937_g3_1814	Dda3937_03581	ABF-0019972	1872629	1873036	135	GR13 (HTI)		hypothetical protein	hypothetical protein
3937_g3_1815	Dda3937_03582	ABF-0019973	1874470	1873226	414	GR13 (HTI)		undefined	putative pyridoxamine 5'-phosphate oxidase
3937_g3_1816	Dda3937_03583	ABF-0019974	1875170	1874784	128	GR13 (HTI)		undefined	Glyoxalase family protein
3937_g3_1817	Dda3937_03584	ABF-0019975	1876295	1875378	305	GR13 (HTI)	ycdJ	undefined	Alpha/beta superfamily hydrolase (ycdJ)	+
3937_g3_1818	Dda3937_03585	ABF-0019976	1876386	1876961	191	GR13 (HTI)		hypothetical protein	Conserved protein containing a Zn-ribbon-like motif	+
3937_g3_1819	Dda3937_03586	ABF-0019978	1877457	1877909	150	GR13 (HTI)		regulation	Transcriptional regulator, TetR family	+
3937_g3_1820	Dda3937_03587	ABF-0019979	1877973	1878449	158	GR13 (HTI)		hypothetical protein	hypothetical protein	+
3937_g3_1821	Dda3937_04709	ABF-0174087	1878657	1879664	335	GR13 (HTI)		metabolism	Lipase
3937_g3_1822	Dda3937_03588	ABF-0019981	1880607	1879882	241	GR13 (HTI)		undefined	Glutamine amidotransferase, class I	+
3937_g3_1823	Dda3937_03589	ABF-0019982	1881041	1881490	149	GR13 (HTI)		regulation	Transcriptional regulator, AraC family
3937_g3_1824			1881502	1881645	47	GR13 (HTI)		hypothetical protein	hypothetical protein
3937_g3_1825	Dda3937_03590	ABF-0019984	1882128	1881658	156	GR13 (HTI)	cynS	metabolism	Cyanate hydratase (cynS)
3937_g3_1826	Dda3937_03592	ABF-0019986	1882471	1882758	95	GR13 (HTI)		extrachromosomal	Conjugative transfer protein TrbF			+
3937_g3_1827	Dda3937_03593	ABF-0019987	1882950	1883471	173	GR13 (HTI)		extrachromosomal	Conjugative transfer protein TrbI			+
3937_g3_1828	Dda3937_03594	ABF-0019988	1883585	1883710	41	GR13 (HTI)		extrachromosomal	putative transposase
3937_g3_1829	Dda3937_03595	ABF-0019989	1883841	1891829	2662	GR13 (HTI)		metabolism	Nonribosomal peptide synthetase
3937_g3_1830	Dda3937_01746	ABF-0017253	1892054	1892221	55	GR13 (HTI)		extrachromosomal	Conjugative transfer protein TrbI			+
3937_g3_1831	Dda3937_03597	ABF-0019991	1892568	1892269	99	GR13 (HTI)		extrachromosomal	Plasmid stabilization system protein			+
3937_g3_1832	Dda3937_03598	ABF-0019992	1892849	1892565	94	GR13 (HTI)		others	DNA-damage-inducible protein J			+
3937_g3_1833	Dda3937_03599	ABF-0019994	1893387	1894280	297	GR13 (HTI)		hypothetical protein	hypothetical protein
3937_g3_1834			1894358	1894540	60	GR13 (HTI)		hypothetical protein	hypothetical protein
3937_g3_1835	Dda3937_03600	ABF-0019995	1894858	1895517	219	GR13 (HTI)	tra8 1	extrachromosomal	ISEch7 transposase (tra8 1)
3937_g3_1836			1895846	1895721	41	GR13 (HTI)		hypothetical protein	hypothetical protein
3937_g3_1837	Dda3937_03601	ABF-0019997	1896234	1897529	431	GR13 (HTI)		undefined	Radical SAM domain heme biosynthesis protein
3937_g3_1838	Dda3937_04167	ABF-0020802	1898055	1898768	237	GR13 (HTI)		extrachromosomal	ISEch11 transposase
3937_g3_1839	Dda3937_03603	ABF-0019999	1898820	1900355	511	GR13 (HTI)		extrachromosomal	transposase, IS3 family
3937_g3_1840	Dda3937_03604	ABF-0020000	1900445	1900963	172	GR13 (HTI)		extrachromosomal	ISEch13 OrfAB
3937_g3_1841	Dda3937_03605	ABF-0020001	1902190	1901087	367	GR13 (HTI)		hypothetical protein	hypothetical protein
3937_g3_1842	Dda3937_00054	ABF-0014581	1903205	1902804	133	GR13 (HTI)		regulation	DNA-binding protein H-NS			+
3937_g3_1843	Dda3937_00053	ABF-0014580	1903516	1903271	81	GR13 (HTI)		hypothetical protein	hypothetical protein
3937_g3_1844	Dda3937_00052	ABF-0014579	1903736	1903506	76	GR13 (HTI)		regulation	MunI regulatory protein			+
3937_g3_1845	Dda3937_00051	ABF-0014578	1904716	1903913	267	GR13 (HTI)		extrachromosomal	ISEch10 OrfB
3937_g3_1846	Dda3937_00050	ABF-0014577	1905048	1904764	94	GR13 (HTI)		extrachromosomal	ISEch10 OrfA		+	+
3937_g3_1847	Dda3937_00049	ABF-0014576	1905586	1905443	47	GR13 (HTI)		extrachromosomal	truncated transposase IS256 family		+
3937_g3_1848	Dda3937_00048	ABF-0014575	1905716	1905537	59	GR13 (HTI)		secretion system	hcp	+		+
3937_g3_1850	Dda3937_03733	ABF-0020186	1907842	1908189	115	GR13 (HTI)		extrachromosomal	putative structure; Structural component (Phage or Prophage Related)			+
3937_g3_1851			1908323	1908186	45	GR13 (HTI)		hypothetical protein	hypothetical protein
3937_g3_1852	Dda3937_03734	ABF-0020188	1908280	1910478	732	GR13 (HTI)		extrachromosomal	Predicted cell-wall-anchored protein SasA (LPXTG motif)			+
3937_g3_1864			1922683	1922525	52			hypothetical protein	hypothetical protein
3937_g3_1885	Dda3937_04006	ABF-0020572	1943413	1944402	329			extrachromosomal	ISEch1 transposase			+
3937_g3_1901	Dda3937_04540	ABF-0047034	1962020	1962784	254			regulation	Transcriptional regulator	+
3937_g3_1902	Dda3937_02908	ABF-0018951	1962844	1963806	320		ytfF	undefined	Integral membrane protein (ytfF)	+		+
3937_g3_1907	Dda3937_02903	ABF-0018945	1969335	1968997	112			hypothetical protein	hypothetical protein
3937_g3_1913			1973986	1974117	43			hypothetical protein	hypothetical protein
3937_g3_1926			1992954	1992835	39			hypothetical protein	hypothetical protein
3937_g3_1928	Dda3937_02883	ABF-0018913	1993804	1993631	57			hypothetical protein	hypothetical protein
3937_g3_1930			1995003	1994884	39			hypothetical protein	hypothetical protein
3937_g3_1932	Dda3937_02880	ABF-0018908	1995855	1997171	438			extrachromosomal	ISEch9 transposase
3937_g3_1941			2004681	2005331	216			transport	Cytosine permease	+	+	+	2 proteins in D. dadantii
3937_g3_1942			2005334	2005984	216			transport	Cytosine permease	+	+	+	2 proteins in D. dadantii
3937_g3_1943	Dda3937_02464	ABF-0018307	2006154	2006642	162			others	Small heat shock protein	+		+
3937_g3_1944			2006753	2006887	44			hypothetical protein	hypothetical protein
3937_g3_1945	Dda3937_04542	ABF-0047040	2007012	2007389	125			hypothetical protein	hypothetical protein
3937_g3_1946	Dda3937_03429	ABF-0019738	2007930	2008055	41			hypothetical protein	hypothetical protein
3937_g3_1947	Dda3937_03429	ABF-0019738	2008199	2008573	124			hypothetical protein	hypothetical protein
3937_g3_1951	Dda3937_03433	ABF-0019742	2011919	2013187	422			transport	Probable RND efflux membrane fusion protein			+
3937_g3_1952	Dda3937_03434	ABF-0019744	2014293	2013259	344			hypothetical protein	hypothetical protein
3937_g3_1961	Dda3937_01245	ABF-0016515	2022912	2023220	102	GR 14 (HTI)		regulation	Transcriptional regulator, MarR family
3937_g3_1963			2023838	2023704	44	GR 14 (HTI)		hypothetical protein	hypothetical protein
3937_g3_1964	Dda3937_01242	ABF-0016510	2024616	2024329	95	GR 14 (HTI)		undefined	Integral membrane protein			+
3937_g3_1966	Dda3937_01240	ABF-0016506	2026340	2026561	73	GR 14 (HTI)	arsB 1	transport	Arsenic efflux pump protein (arsB 1)
3937_g3_1967	Dda3937_01239	ABF-0016505	2026599	2026718	39	GR 14 (HTI)	arsB 2	transport	Arsenic efflux pump protein (arsB 2)	+		+
3937_g3_1972	Dda3937_01234	ABF-0016498	2030214	2030765	183	GR 14 (HTI)		extrachromosomal	truncated transposase IS256 family			+
3937_g3_1973			2031058	2030900	52	GR 14 (HTI)		hypothetical protein	hypothetical protein
3937_g3_1974	Dda3937_01233	ABF-0016493	2032301	2031378	307	GR 14 (HTI)		hypothetical protein	hypothetical protein
3937_g3_1975	Dda3937_04544	ABF-0047045	2032597	2032728	43	GR 14 (HTI)		hypothetical protein	hypothetical protein
3937_g3_1976	Dda3937_04547	ABF-0047048	2036004	2035231	257	GR 14 (HTI)		extrachromosomal	Transposase	+
3937_g3_1977	Dda3937_01228	ABF-0016482	2036216	2036088	42	GR 14 (HTI)		extrachromosomal	Transposase	+
3937_g3_1978	Dda3937_01228	ABF-0016482	2036352	2036185	55	GR 14 (HTI)		extrachromosomal	Transposase	+
3937_g3_1979	Dda3937_04549	ABF-0047050	2036519	2036734	71	GR 14 (HTI)		hypothetical protein	hypothetical protein
3937_g3_1980	Dda3937_02201	ABF-0017925	2037210	2036689	173	GR 14 (HTI)		hypothetical protein	hypothetical protein	+
3937_g3_1981	Dda3937_02200	ABF-0017924	2038963	2037269	564	GR 14 (HTI)		extrachromosomal	Lysozyme	+
3937_g3_1982			2039135	2038947	62	GR 14 (HTI)		hypothetical protein	FIG00613275: hypothetical protein	+		+
3937_g3_1983	Dda3937_02198	ABF-0017921	2042288	2039592	898	GR 14 (HTI)		extrachromosomal	DNA primase traC	+		+
3937_g3_1984	Dda3937_02197	ABF-0017920	2042928	2042299	209	GR 14 (HTI)		hypothetical protein	hypothetical protein	+		+
3937_g3_1985	Dda3937_02196	ABF-0017919	2043143	2042925	72	GR 14 (HTI)		hypothetical protein	hypothetical protein	+		+
3937_g3_1986			2043249	2043136	37	GR 14 (HTI)		hypothetical protein	hypothetical protein			+
3937_g3_1987	Dda3937_02195	ABF-0017917	2043490	2043302	62	GR 14 (HTI)		extrachromosomal	Putative prophage protein	+		+
3937_g3_1988			2043680	2043483	65	GR 14 (HTI)		metabolism	Fructokinase (EC 2.7.1.4)
3937_g3_1989	Dda3937_02194	ABF-0017916	2044832	2044035	265	GR 14 (HTI)		hypothetical protein	hypothetical protein	+		+
3937_g3_1990	Dda3937_02193	ABF-0017915	2045149	2044847	100	GR 14 (HTI)		hypothetical protein	hypothetical protein	+		+
3937_g3_1991			2045102	2045290	62	GR 14 (HTI)		hypothetical protein	hypothetical protein
3937_g3_1992	Dda3937_02192	ABF-0017912	2045507	2045295	70	GR 14 (HTI)		extrachromosomal	Phage-related protein	+	+
3937_g3_1993	Dda3937_02190	ABF-0017910	2047705	2046545	386	GR 14 (HTI)	intA	extrachromosomal	Phage integrase (intA)	+	+
3937_g3_2015	Dda3937_03629	ABF-0020034	2070610	2070251	119			undefined	Translation elongation factor P-related protein
3937_g3_2016	Dda3937_03628	ABF-0020033	2071122	2070766	118			regulation	Transcriptional regulator, IclR family
3937_g3_2017	Dda3937_03627	ABF-0020032	2071689	2073026	445			metabolism	Peptidase M20D, amidohydrolase
3937_g3_2028			2085942	2085829	37			hypothetical protein	hypothetical protein
3937_g3_2029			2085894	2086016	40			hypothetical protein	hypothetical protein
3937_g3_2037			2094222	2094109	37			hypothetical protein	hypothetical protein
3937_g3_2040			2095830	2095705	41			hypothetical protein	hypothetical protein
3937_g3_2044			2098891	2099007	38			hypothetical protein	hypothetical protein
3937_g3_2045			2098959	2099105	48			hypothetical protein	hypothetical protein
3937_g3_2047	Dda3937_02183	ABF-0017893	2102746	2101727	339			extrachromosomal	Transposase
3937_g3_2048	Dda3937_03425	ABF-0019733	2103101	2103559	152			extrachromosomal	ISEch5 transposase	+
3937_g3_2050			2106154	2106273	39			hypothetical protein	hypothetical protein
3937_g3_2052			2108811	2108617	64			hypothetical protein	hypothetical protein
3937_g3_2070			2128532	2128672	46			hypothetical protein	hypothetical protein
3937_g3_2074			2130961	2130833	42			hypothetical protein	hypothetical protein
3937_g3_2095			2151755	2151874	39			hypothetical protein	hypothetical protein
3937_g3_2116			2177075	2177284	69			hypothetical protein	hypothetical protein
3937_g3_2119			2180598	2180720	40			hypothetical protein	hypothetical protein
3937_g3_2126			2188783	2188667	38			hypothetical protein	hypothetical protein
3937_g3_2128			2191362	2190991	123			hypothetical protein	FIG00613552: hypothetical protein		+
3937_g3_2129			2191626	2191375	83			hypothetical protein	FIG00613552: hypothetical protein		+
3937_g3_2144	Dda3937_02966	ABF-0019044	2206825	2207709	294			undefined	Fumarylacetoacetate hydrolase family protein	+	+	+
3937_g3_2145	Dda3937_04561	ABF-0047073	2207809	2208852	347		citC 1	metabolism	citrate lyase synthetase (citC 1)	+	+	+
3937_g3_2146	Dda3937_04562	ABF-0047074	2208885	2209175	96		citD 1	metabolism	citrate lyase, acyl carrier (gamma) subunit (citD 1)	+	+	+
3937_g3_2147	Dda3937_04563	ABF-0047075	2209175	2210065	296		citE 1	metabolism	citrate lyase, citryl-ACP lyase (beta) subunit (citE 1)	+	+	+
3937_g3_2148	Dda3937_00476	ABF-0015313	2210155	2211684	509		citF 1	metabolism	Citrate lyase alpha chain (citF 1)	+	+	+
3937_g3_2152			2214149	2214325	58			hypothetical protein	hypothetical protein
3937_g3_2153	Dda3937_00045	ABF-0014566	2214356	2214607	83			hypothetical protein	hypothetical protein
3937_g3_2159	Dda3937_03207	ABF-0019399	2219097	2220671	524		ycaI 1	undefined	hypothetical protein (ycaI 1)	+		+	2 proteins in D. dadantii
3937_g3_2160	Dda3937_03206	ABF-0019398	2220638	2221396	252		ycaI 2	undefined	Recombination protein 2 (ycaI 2)	+		+	2 proteins in D. dadantii
3937_g3_2174			2239426	2239554	42			hypothetical protein	hypothetical protein
3937_g3_2176			2240661	2240521	46			hypothetical protein	hypothetical protein
3937_g3_2182			2245780	2245932	50			hypothetical protein	hypothetical protein
3937_g3_2183			2246163	2246038	41			hypothetical protein	hypothetical protein
3937_g3_2186	Dda3937_04567	ABF-0047081	2248300	2247887	137			regulation	Transcriptional regulator			+
3937_g3_2187	Dda3937_04061	ABF-0020650	2248847	2248287	186			regulation	Transcriptional regulator MexT			+
3937_g3_2189	Dda3937_04064	ABF-0020657	2250671	2250411	86			hypothetical protein	hypothetical protein
3937_g3_2190			2251114	2251245	43			hypothetical protein	hypothetical protein
3937_g3_2191			2251407	2251556	49			hypothetical protein	hypothetical protein
3937_g3_2202			2262864	2262745	39			hypothetical protein	hypothetical protein
3937_g3_2216			2273907	2273791	38			hypothetical protein	hypothetical protein
3937_g3_2231			2289273	2288857	138			hypothetical protein	hypothetical protein
3937_g3_2234	Dda3937_03568	ABF-0019953	2291705	2291592	37			hypothetical protein	hypothetical protein
3937_g3_2239			2294356	2294216	46			hypothetical protein	hypothetical protein
3937_g3_2240	Dda3937_00087	ABF-0014654	2294813	2295553	246			undefined	Endonuclease
3937_g3_2241	Dda3937_00088	ABF-0014656	2295789	2295640	49			hypothetical protein	hypothetical protein
3937_g3_2254			2308439	2308188	83			hypothetical protein	hypothetical protein
3937_g3_2281			2338102	2338221	39			hypothetical protein	hypothetical protein
3937_g3_2290	Dda3937_03425	ABF-0019733	2346386	2346844	152			extrachromosomal	ISEch5 transposase	+
3937_g3_2314			2369245	2369099	48			hypothetical protein	hypothetical protein
3937_g3_2316			2370060	2369854	68			hypothetical protein	hypothetical protein
3937_g3_2327			2381556	2381410	48			hypothetical protein	hypothetical protein
3937_g3_2338			2394189	2394019	56			hypothetical protein	hypothetical protein
3937_g3_2339	Dda3937_00067	ABF-0014605	2395230	2394289	313			transport	Permease of the drug/metabolite transporter (DMT) superfamily			+
3937_g3_2340	Dda3937_00068	ABF-0014607	2395473	2395808	111			regulation	Transcriptional regulator BkdR of isoleucine and valine catabolism operon			+
3937_g3_2351			2407219	2407043	58			hypothetical protein	hypothetical protein
3937_g3_2356	Dda3937_04138	ABF-0020768	2411563	2411931	122			hypothetical protein	FOG: TPR repeat protein
3937_g3_2357	Dda3937_04139	ABF-0020769	2412918	2412277	213			hypothetical protein	hypothetical protein
3937_g3_2359	Dda3937_04141	ABF-0020771	2414920	2414660	86			regulation	Transcriptional regulator, LysR family
3937_g3_2360	Dda3937_04142	ABF-0020772	2415199	2416161	320		tehA	others	Tellurite resistance protein tehA (tehA)	+		+
3937_g3_2362			2417026	2417172	48			hypothetical protein	hypothetical protein
3937_g3_2364			2418107	2417940	55			hypothetical protein	hypothetical protein
3937_g3_2375			2430235	2430104	43			hypothetical protein	hypothetical protein
3937_g3_2382			2438721	2438837	38			hypothetical protein	hypothetical protein
3937_g3_2398			2459099	2459227	42			hypothetical protein	hypothetical protein
3937_g3_2402			2462230	2462352	40			hypothetical protein	hypothetical protein
3937_g3_2407			2467718	2467602	38			hypothetical protein	hypothetical protein
3937_g3_2446			2519641	2519835	64			hypothetical protein	hypothetical protein
3937_g3_2449	Dda3937_02936	ABF-0018995	2522868	2522713	51	GR 15 (HTI)		hypothetical protein	hypothetical protein		+
3937_g3_2450	Dda3937_02935	ABF-0018994	2523977	2523063	304	GR 15 (HTI)		others	Hemolysin		+
3937_g3_2451	Dda3937_02934	ABF-0018993	2524260	2524000	86	GR 15 (HTI)		hypothetical protein	hypothetical protein
3937_g3_2452			2524806	2524681	41	GR 15 (HTI)		hypothetical protein	hypothetical protein		+	+
3937_g3_2453	Dda3937_02933	ABF-0018990	2525141	2524878	87	GR 15 (HTI)		hypothetical protein	hypothetical protein		+	+
3937_g3_2454	Dda3937_02932	ABF-0018989	2525595	2525176	139	GR 15 (HTI)		extrachromosomal	Integrase/recombinase		+	+
3937_g3_2455	Dda3937_02931	ABF-0018988	2525584	2525841	85	GR 15 (HTI)		hypothetical protein	hypothetical protein	+	+	+
3937_g3_2456	Dda3937_02931	ABF-0018988	2525886	2526044	52	GR 15 (HTI)		hypothetical protein	hypothetical protein	+	+	+
3937_g3_2457	Dda3937_02929	ABF-0018985	2526609	2526364	81	GR 15 (HTI)		hypothetical protein	hypothetical protein
3937_g3_2458	Dda3937_04704	ABF-0174082	2539025	2526612	4137	GR 15 (HTI)		others	hemolysin/hemagglutinin-like protein
3937_g3_2462			2544003	2543887	38			hypothetical protein	hypothetical protein
3937_g3_2463	Dda3937_02925	ABF-0018976	2544071	2544199	42			hypothetical protein	hypothetical protein (nhaB)
3937_g3_2465			2545054	2545167	37			hypothetical protein	hypothetical protein
3937_g3_2473	Dda3937_02917	ABF-0018961	2551480	2550569	303		fadD 2	metabolism	Long-chain-fatty-acidCoA ligase (fadD 2)	+	+	+	2 proteins in D. dadantii
3937_g3_2474	Dda3937_04592	ABF-0047120	2552238	2551477	253		fadD 1	metabolism	acyl-CoA synthetase, long-chain-fatty-acidCoA ligase (fadD 1)	+	+	+	2 proteins in D. dadantii
3937_g3_2489			2567389	2567246	47			hypothetical protein	hypothetical protein
3937_g3_2494			2570211	2570065	48			hypothetical protein	hypothetical protein
3937_g3_2527	Dda3937_03425	ABF-0019733	2599835	2599377	152			extrachromosomal	ISEch5 transposase	+
3937_g3_2529			2601133	2601258	41			hypothetical protein	hypothetical protein
3937_g3_2531			2603498	2603653	51			hypothetical protein	hypothetical protein
3937_g3_2532			2603866	2604024	52			hypothetical protein	hypothetical protein
3937_g3_2547	Dda3937_02097	ABF-0017776	2619859	2619743	38			hypothetical protein	hypothetical protein
3937_g3_2548	Dda3937_02098	ABF-0017777	2630325	2620174	3383		hecA2	secretion system	Putative member of ShlA/HecA/FhaA exoprotein family (hecA2)
3937_g3_2549	Dda3937_04704	ABF-0174082	2630852	2630361	163			others	hemolysin/hemagglutinin-like protein
3937_g3_2550	Dda3937_04704	ABF-0174082	2631720	2630902	272			others	hemolysin/hemagglutinin-like protein	+		+
3937_g3_2552			2633495	2633614	39			hypothetical protein	hypothetical protein
3937_g3_2561			2640711	2640598	37			hypothetical protein	hypothetical protein
3937_g3_2573			2650884	2651015	43			hypothetical protein	hypothetical protein
3937_g3_2585			2661841	2661966	41			hypothetical protein	hypothetical protein
3937_g3_2586	Dda3937_00619	ABF-0015591	2662077	2662763	228			hypothetical protein	hypothetical protein
3937_g3_2587			2662760	2662951	63			hypothetical protein	hypothetical protein
3937_g3_2588	Dda3937_00620	ABF-0015593	2663450	2662971	159			secretion system	Secreted protein Hcp			+
3937_g3_2591	Dda3937_00625	ABF-0015600	2666571	2668544	657			others	Methyl-accepting chemotaxis protein	+		+
3937_g3_2592			2668709	2668843	44			hypothetical protein	hypothetical protein
3937_g3_2604			2681607	2681723	38			hypothetical protein	hypothetical protein
3937_g3_2610			2686370	2686507	45			hypothetical protein	hypothetical protein
3937_g3_2612			2688073	2687960	37			metabolism	Succinate-semialdehyde dehydrogenase [NADP+] (EC 1.2.1.16)			+
3937_g3_2617			2693845	2693516	109			hypothetical protein	hypothetical protein
3937_g3_2622	Dda3937_03801	ABF-0020287	2698464	2697586	292			hypothetical protein	USG protein
3937_g3_2623	Dda3937_04336	ABF-0046578	2699531	2698473	352			extrachromosomal	Phage-related regulatory protein cII
3937_g3_2626	Dda3937_02406	ABF-0018214	2701493	2700708	261			extrachromosomal	ISEch2 OrfB
3937_g3_2627	Dda3937_02407	ABF-0018215	2702101	2701547	184			extrachromosomal	ISEch2 OrfA
3937_g3_2634			2711183	2711040	47			hypothetical protein	hypothetical protein
3937_g3_2651			2734279	2734148	43			hypothetical protein	hypothetical protein
3937_g3_2652			2734259	2734417	52			hypothetical protein	hypothetical protein
3937_g3_2665	Dda3937_04606	ABF-0047148	2743555	2744760	401			extrachromosomal	Tail fiber protein	+		+
3937_g3_2669	Dda3937_03802	ABF-0020288	2749462	2749022	146			extrachromosomal	alternative bacteriophage tail fiber C-terminus
3937_g3_2671	Dda3937_03808	ABF-0020296	2750273	2750965	230			extrachromosomal	putative side tail fiber protein
3937_g3_2683			2761129	2760974	51			hypothetical protein	hypothetical protein
3937_g3_2685	Dda3937_00106	ABF-0014723	2763131	2762805	108			hypothetical protein	hypothetical protein
3937_g3_2686			2763814	2763689	41			hypothetical protein	hypothetical protein
3937_g3_2689			2765858	2765995	45			hypothetical protein	hypothetical protein
3937_g3_2690			2766047	2766160	37			hypothetical protein	hypothetical protein
3937_g3_2699			2774423	2774304	39			hypothetical protein	hypothetical protein
3937_g3_2700			2774729	2774550	59			hypothetical protein	hypothetical protein
3937_g3_2706	Dda3937_00123	ABF-0014750	2780765	2781349	194		asr	others	Acid shock protein precursor (asr)	+
3937_g3_2707			2781369	2781482	37			hypothetical protein	hypothetical protein
3937_g3_2726			2802390	2802229	53			hypothetical protein	hypothetical protein
3937_g3_2727	Dda3937_03139	ABF-0019302	2802447	2804174	575			undefined	EF hand domain protein
3937_g3_2737			2816179	2816310	43			hypothetical protein	hypothetical protein
3937_g3_2740	Dda3937_03125	ABF-0019283	2819289	2819158	43			hypothetical protein	hypothetical protein
3937_g3_2744			2824764	2824633	43			hypothetical protein	hypothetical protein
3937_g3_2752			2831549	2831385	54			hypothetical protein	hypothetical protein
3937_g3_2759	Dda3937_03107	ABF-0019258	2838871	2837972	299			regulation	Hydrogen peroxide-inducible genes activator	+			2 proteins in D. solani
3937_g3_2761			2841553	2841759	68			hypothetical protein	hypothetical protein	+		+
3937_g3_2762	Dda3937_03105	ABF-0019255	2841710	2842219	169			undefined	putative inner membrane protein	+		+
3937_g3_2765			2845357	2845470	37			hypothetical protein	hypothetical protein
3937_g3_2778			2859922	2860101	59			hypothetical protein	hypothetical protein
3937_g3_2783			2864156	2863998	52			hypothetical protein	hypothetical protein
3937_g3_2789			2868108	2867980	42			hypothetical protein	hypothetical protein
3937_g3_2794			2871166	2871339	57			hypothetical protein	hypothetical protein
3937_g3_2799	Dda3937_04341	ABF-0046583	2875379	2876449	356		norM 1	transport	Multidrug resistance protein norM (norM 1)	+	+	+	2 proteins in D. dadantii
3937_g3_2800	Dda3937_04342	ABF-0046584	2876434	2876751	105		norM 2	transport	Multidrug resistance protein norM (norM 2)	+	+	+	2 proteins in D. dadantii
3937_g3_2801			2877157	2877288	43	GR 16		hypothetical protein	hypothetical protein
3937_g3_2802			2877721	2877581	46	GR 16		hypothetical protein	hypothetical protein
3937_g3_2803	Dda3937_04106	ABF-0020718	2877685	2878044	119	GR 16	sttS	secretion system	second type two secretion system SttS, chaperone
3937_g3_2804	Dda3937_04107	ABF-0020719	2878170	2879009	279	GR 16		hypothetical protein	hypothetical protein
3937_g3_2805	Dda3937_04108	ABF-0020720	2879945	2879166	259	GR 16	pnlH	secretion system	pectin lyase			+
3937_g3_2806			2880144	2880022	40	GR 16		hypothetical protein	hypothetical protein
3937_g3_2807	Dda3937_04109	ABF-0020721	2880472	2880110	120	GR 16	sttM	secretion system	second type two secretion system SttM			+
3937_g3_2808	Dda3937_04110	ABF-0020723	2881611	2880568	347	GR 16	sttL	secretion system	second type two secretion system SttL			+
3937_g3_2809	Dda3937_04111	ABF-0020724	2882653	2881733	306	GR 16	sttK	secretion system	second type two secretion system SttK			+
3937_g3_2810	Dda3937_04112	ABF-0020725	2883195	2882650	181	GR 16	sttJ	secretion system	second type two secretion system SttJ			+
3937_g3_2811	Dda3937_04113	ABF-0020726	2883560	2883192	122	GR 16	sttI	secretion system	second type two secretion system SttI			+
3937_g3_2812	Dda3937_04114	ABF-0020727	2883967	2883596	123	GR 16	sttG	secretion system	second type two secretion system SttG			+
3937_g3_2813	Dda3937_04115	ABF-0020728	2885243	2884032	403	GR 16	sttF	secretion system	second type two secretion system SttF			+
3937_g3_2814	Dda3937_04615	ABF-0047167	2886708	2885230	492	GR 16	sttE	secretion system	second type two secretion system SttE			+
3937_g3_2815	Dda3937_03838	ABF-0020342	2888798	2886708	696	GR 16	sttD	secretion system	second type two secretion system SttD			+
3937_g3_2816	Dda3937_03837	ABF-0020341	2888993	2888814	59	GR 16	sttC	secretion system	second type two secretion system SttC			+
3937_g3_2817	Dda3937_04616	ABF-0047168	2889434	2889661	75	GR 16		hypothetical protein	hypothetical protein
3937_g3_2820			2893306	2893527	73			hypothetical protein	hypothetical protein
3937_g3_2836			2912315	2912443	42			hypothetical protein	hypothetical protein
3937_g3_2839			2916922	2916800	40			hypothetical protein	hypothetical protein
3937_g3_2842			2919533	2919405	42			hypothetical protein	hypothetical protein
3937_g3_2851	Dda3937_03513	ABF-0019876	2931223	2931080	47			hypothetical protein	hypothetical protein
3937_g3_2858			2938878	2938991	37			hypothetical protein	hypothetical protein
3937_g3_2861	Dda3937_03661	ABF-0020081	2942238	2943341	367		ompF	transport	outer membrane porin 1a (Ia;b;F) (ompF)
3937_g3_2862	Dda3937_03660	ABF-0020079	2943874	2944980	368			transport	Outer membrane protein F precursor
3937_g3_2863	Dda3937_03658	ABF-0020076	2945821	2945681	46			hypothetical protein	hypothetical protein
3937_g3_2873			2956405	2956289	38			hypothetical protein	hypothetical protein
3937_g3_2877			2958792	2958917	41			hypothetical protein	hypothetical protein
3937_g3_2930	Dda3937_03565	ABF-0019950	3017156	3017371	71			hypothetical protein	Putative multicopper oxidases
3937_g3_2933			3021293	3021147	48			hypothetical protein	hypothetical protein
3937_g3_2934			3021274	3021387	37			hypothetical protein	hypothetical protein
3937_g3_2936			3022364	3022170	64			hypothetical protein	hypothetical protein
3937_g3_2946			3031628	3031497	43			hypothetical protein	hypothetical protein
3937_g3_2949			3034332	3034195	45			hypothetical protein	hypothetical protein
3937_g3_2957			3044971	3042833	712			undefined	Predicted O-linked N-acetylglucosamine transferase, SPINDLY family	+			2 proteins in D. dadantii
3937_g3_2958			3046284	3045046	412			undefined	Predicted O-linked N-acetylglucosamine transferase, SPINDLY family	+		+	2 proteins in D. dadantii
3937_g3_2959	Dda3937_03425	ABF-0019733	3047015	3046557	152			extrachromosomal	ISEch5 transposase	+
3937_g3_2992	Dda3937_03966	ABF-0020521	3075519	3075097	140		flhE	others	conserved flagellar protein (flhE), unknown function	+
3937_g3_3007	Dda3937_02786	ABF-0018764	3090792	3091946	384			undefined	Hypothetical oxidoreductase yqhD
3937_g3_3009	Dda3937_02788	ABF-0018766	3094266	3094066	66		dsrB	undefined	DsrB protein (dsrB)	+	+	+
3937_g3_3010	Dda3937_02789	ABF-0018767	3094699	3094322	125			metabolism	Lactoylglutathione lyase and related lyases	+
3937_g3_3011	Dda3937_02790	ABF-0018768	3095292	3094783	169			undefined	Putative inner membrane protein
3937_g3_3015	Dda3937_04635	ABF-0047193	3097945	3097772	57			hypothetical protein	hypothetical protein
3937_g3_3021			3102747	3102866	39			hypothetical protein	hypothetical protein
3937_g3_3022			3103781	3103918	45			hypothetical protein	hypothetical protein
3937_g3_3023			3103921	3104034	37			hypothetical protein	hypothetical protein
3937_g3_3028	Dda3937_03359	ABF-0019619	3111804	3109228	858			metabolism	Dimodular nonribosomal peptide synthetase
3937_g3_3029	Dda3937_03953	ABF-0020504	3112148	3113602	484			hypothetical protein	hypothetical protein
3937_g3_3030	Dda3937_03954	ABF-0020505	3113752	3114354	200			hypothetical protein	hypothetical protein
3937_g3_3031	Dda3937_03955	ABF-0020506	3114347	3117733	1128			hypothetical protein	hypothetical protein
3937_g3_3032	Dda3937_03956	ABF-0020507	3117730	3118923	397			hypothetical protein	hypothetical protein
3937_g3_3033			3119073	3119189	38			hypothetical protein	hypothetical protein
3937_g3_3034			3119617	3119498	39			hypothetical protein	hypothetical protein
3937_g3_3044			3130552	3130716	54	GR 17 (HTI)		hypothetical protein	hypothetical protein
3937_g3_3045	Dda3937_04645	ABF-0047204	3131407	3130907	166	GR 17 (HTI)		hypothetical protein	hypothetical protein
3937_g3_3046	Dda3937_02773	ABF-0018746	3135728	3131418	1436	GR 17 (HTI)	rhsB	secretion system	Rhs-family protein	+		+
3937_g3_3047	Dda3937_02772	ABF-0018745	3136147	3135740	135	GR 17 (HTI)		hypothetical protein	hypothetical protein	+		+
3937_g3_3048	Dda3937_02771	ABF-0018744	3138014	3136161	617	GR 17 (HTI)	vgrG	extrachromosomal	Putative Rhs accessory genetic element	+		+
3937_g3_3051	Dda3937_02768	ABF-0018740	3139329	3139574	81	GR 17 (HTI)		regulation	transcriptional_regulator,_XRE_family			+
3937_g3_3053	Dda3937_02766	ABF-0018737	3140296	3140550	84	GR 17 (HTI)		undefined	DNA-binding protein
3937_g3_3054	Dda3937_02765	ABF-0018735	3140638	3140886	82	GR 17 (HTI)		undefined	DNA-binding protein
3937_g3_3062	Dda3937_02757	ABF-0018725	3144145	3146025	626	GR 17 (HTI)		hypothetical protein	hypothetical protein
3937_g3_3069	Dda3937_02749	ABF-0018716	3152826	3152966	46	GR 17 (HTI)	virB7	secretion system	TriF protein (virB7)	+		+
3937_g3_3072	Dda3937_02746	ABF-0018713	3154529	3155737	402	GR 17 (HTI)	virB10	secretion system	Inner membrane protein forms channel for type IV secretion of T-DNA complex (VirB10) (virB10)	+		+	2 proteins in D. solani
3937_g3_3075			3157241	3157083	52	GR 17 (HTI)		hypothetical protein	hypothetical protein
3937_g3_3076	Dda3937_02711	ABF-0018655	3157560	3157757	65	GR 17 (HTI)		hypothetical protein	hypothetical protein		+
3937_g3_3079	Dda3937_04167	ABF-0020802	3160573	3161811	412	GR 17 (HTI)		extrachromosomal	ISEch11 transposase
3937_g3_3080	Dda3937_04168	ABF-0020803	3162798	3161932	288	GR 17 (HTI)		hypothetical protein	hypothetical protein
3937_g3_3081	Dda3937_04169	ABF-0020804	3163680	3163024	218	GR 17 (HTI)		hypothetical protein	hypothetical protein
3937_g3_3082	Dda3937_01877	ABF-0017451	3165374	3165553	59	GR 17 (HTI)		extrachromosomal	TriL protein
3937_g3_3083	Dda3937_04172	ABF-0020809	3166103	3165867	78	GR 17 (HTI)		extrachromosomal	Putative antitoxin of gyrase inhibiting toxin-antitoxin system	+	+	+
3937_g3_3084	Dda3937_04173	ABF-0020810	3166465	3166659	64	GR 17 (HTI)		extrachromosomal	Transposase
3937_g3_3085	Dda3937_04174	ABF-0020811	3167795	3167932	45	GR 17 (HTI)		hypothetical protein	hypothetical protein
3937_g3_3086	Dda3937_04175	ABF-0020812	3168241	3168390	49	GR 17 (HTI)		hypothetical protein	hypothetical protein
3937_g3_3087	Dda3937_04176	ABF-0020813	3168404	3169720	438	GR 17 (HTI)		hypothetical protein	hypothetical protein
3937_g3_3088	Dda3937_04179	ABF-0020816	3171273	3174899	1208	GR 17 (HTI)		extrachromosomal	hemagglutinin protein
3937_g3_3089	Dda3937_01879	ABF-0017456	3174896	3187930	4344	GR 17 (HTI)		undefined	Predicted cell-wall-anchored protein SasA (LPXTG motif)
3937_g3_3090	Dda3937_01878	ABF-0017452	3188250	3188381	43	GR 17 (HTI)		hypothetical protein	hypothetical protein
3937_g3_3091	Dda3937_01877	ABF-0017451	3188506	3188754	82	GR 17 (HTI)		extrachromosomal	TriL protein			+
3937_g3_3092	Dda3937_01876	ABF-0017450	3189065	3188751	104	GR 17 (HTI)		extrachromosomal	Putative toxin of gyrase inhibiting toxin-antitoxin system	+		+
3937_g3_3094			3189465	3189584	39	GR 17 (HTI)		hypothetical protein	hypothetical protein
3937_g3_3096			3191278	3192738	486	GR 17 (HTI)		hypothetical protein	probable membrane protein YPO2297	+
3937_g3_3097			3192855	3193010	51	GR 17 (HTI)		others	ATP-dependent helicase	+
3937_g3_3098			3193719	3193582	45	GR 17 (HTI)		hypothetical protein	hypothetical protein
3937_g3_3099	Dda3937_01871	ABF-0017438	3195214	3193712	500	GR 17 (HTI)		hypothetical protein	hypothetical protein
3937_g3_3100	Dda3937_01870	ABF-0017437	3195531	3195352	59	GR 17 (HTI)		hypothetical protein	unknown
3937_g3_3101			3195666	3195860	64	GR 17 (HTI)		hypothetical protein	hypothetical protein
3937_g3_3102	Dda3937_01869	ABF-0017434	3197108	3195996	370	GR 17 (HTI)		undefined	putative molybdenum cofactor synthesis-step 1 protein isoform 2
3937_g3_3103	Dda3937_01868	ABF-0017433	3198486	3197101	461	GR 17 (HTI)		regulation	Arylsulfatase regulator (Fe-S oxidoreductase)
3937_g3_3105	Dda3937_01864	ABF-0017425	3200844	3201029	61	GR 17 (HTI)		extrachromosomal	ISEch8 OrfB	+
3937_g3_3113	Dda3937_01855	ABF-0017410	3212774	3211662	370			hypothetical protein	hypothetical protein			+
3937_g3_3115	Dda3937_01853	ABF-0017408	3215095	3214175	306			hypothetical protein	hypothetical protein
3937_g3_3116	Dda3937_01852	ABF-0017407	3215363	3215100	87			hypothetical protein	hypothetical protein
3937_g3_3125	Dda3937_01842	ABF-0017394	3228993	3228784	69			hypothetical protein	hypothetical protein
3937_g3_3131	Dda3937_01836	ABF-0017388	3237999	3237019	326			undefined	Probable lipase/esterase	+		+
3937_g3_3132			3238281	3238165	38			hypothetical protein	hypothetical protein
3937_g3_3135			3241470	3241354	38			hypothetical protein	hypothetical protein
3937_g3_3136	Dda3937_01833	ABF-0017379	3242438	3241473	321			undefined	Conserved domain protein
3937_g3_3137	Dda3937_01832	ABF-0017378	3243078	3242740	112			regulation	Similarities with transcriptional regulator
3937_g3_3141			3248237	3248371	44			hypothetical protein	hypothetical protein
3937_g3_3142			3248435	3248560	41			hypothetical protein	hypothetical protein
3937_g3_3143			3248713	3248594	39			hypothetical protein	hypothetical protein
3937_g3_3148	Dda3937_00987	ABF-0016107	3255279	3254290	329			extrachromosomal	ISEch1 transposase			+
3937_g3_3153			3258776	3259081	101			hypothetical protein	hypothetical protein
3937_g3_3154			3259082	3259213	43			hypothetical protein	hypothetical protein
3937_g3_3162			3265910	3266077	55			hypothetical protein	hypothetical protein
3937_g3_3167			3271761	3271636	41			hypothetical protein	hypothetical protein
3937_g3_3207			3312894	3312775	39			hypothetical protein	hypothetical protein
3937_g3_3213	Dda3937_02109	ABF-0017792	3318415	3317024	463		tctE	transport	Sensor protein (tctE)	+		+
3937_g3_3214	Dda3937_02110	ABF-0017793	3319076	3318402	224		tctD	transport	Transcriptional regulatory protein tctD (tctD)	+	+	+
3937_g3_3215	Dda3937_02111	ABF-0017794	3319279	3320256	325			transport	transport of tricarboxylates	+	+	+
3937_g3_3216	Dda3937_02112	ABF-0017795	3320271	3320699	142			transport	transport of tricarboxylates	+		+
3937_g3_3217	Dda3937_02113	ABF-0017796	3320715	3322232	505			transport	Tricarboxylate transport membrane protein tctA	+	+	+
3937_g3_3224	Dda3937_02120	ABF-0017804	3329880	3329455	141			others	Organic hydroperoxide resistance protein			+
3937_g3_3242			3344652	3344536	38			hypothetical protein	hypothetical protein
3937_g3_3248			3351184	3351345	53			hypothetical protein	hypothetical protein
3937_g3_3249			3351511	3351398	37			hypothetical protein	hypothetical protein
3937_g3_3250	Dda3937_00482	ABF-0015384	3351837	3351598	79			hypothetical protein	hypothetical protein
3937_g3_3251			3352016	3351888	42			hypothetical protein	hypothetical protein
3937_g3_3260	Dda3937_03037	ABF-0019150	3364412	3363423	329			extrachromosomal	ISEch1 transposase			+
3937_g3_3270	Dda3937_02183	ABF-0017893	3382779	3383798	339			extrachromosomal	Transposase
3937_g3_3272			3385627	3385454	57			hypothetical protein	hypothetical protein
3937_g3_3289			3400437	3400303	44			hypothetical protein	hypothetical protein
3937_g3_3296	Dda3937_04365	ABF-0046674	3407591	3407286	101	GR 18 (HTI)		extrachromosomal	Tail fiber assembly protein
3937_g3_3297	Dda3937_02407	ABF-0018215	3407629	3408183	184	GR 18 (HTI)		extrachromosomal	ISEch2 OrfA
3937_g3_3298	Dda3937_02406	ABF-0018214	3408237	3409022	261	GR 18 (HTI)		extrachromosomal	ISEch2 OrfB
3937_g3_3299			3409582	3409358	74	GR 18 (HTI)		hypothetical protein	hypothetical protein
3937_g3_3300	Dda3937_02404	ABF-0018211	3410059	3410373	104	GR 18 (HTI)		transport	PTS system, cellobiose-specific IIB component
3937_g3_3301	Dda3937_02403	ABF-0018210	3410635	3410757	40	GR 18 (HTI)		undefined	virulence associated protein C
3937_g3_3318			3428732	3428613	39			hypothetical protein	hypothetical protein
3937_g3_3321	Dda3937_00060	ABF-0014588	3430500	3430261	79			hypothetical protein	hypothetical protein
3937_g3_3322			3430627	3430836	69			hypothetical protein	hypothetical protein
3937_g3_3326	Dda3937_01655	ABF-0017131	3434599	3435621	340		rspB	others	Starvation sensing protein rspB (rspB)		+	+
3937_g3_3327	Dda3937_01656	ABF-0017133	3435731	3435940	69			hypothetical protein	hypothetical protein
3937_g3_3328	Dda3937_01657	ABF-0017135	3436030	3437451	473		ydfJ	transport	Transporter, MFS superfamily (ydfJ)		+	+
3937_g3_3329	Dda3937_01658	ABF-0017136	3437455	3438927	490		ydfI	metabolism	Putative D-mannonate oxidoreductase (ydfI)		+	+
3937_g3_3384			3496203	3496349	48			hypothetical protein	hypothetical protein
3937_g3_3386			3497681	3497815	44			hypothetical protein	hypothetical protein
3937_g3_3398			3514898	3514767	43			hypothetical protein	hypothetical protein
3937_g3_3404			3520607	3520804	65			hypothetical protein	hypothetical protein
3937_g3_3405			3520889	3521002	37			hypothetical protein	hypothetical protein
3937_g3_3408			3522748	3522873	41			hypothetical protein	hypothetical protein
3937_g3_3409			3523094	3522972	40			hypothetical protein	hypothetical protein
3937_g3_3410			3523531	3523397	44			hypothetical protein	hypothetical protein
3937_g3_3411	Dda3937_02805	ABF-0018791	3523530	3524168	212			transport	Putative periplasmic binding protein			+
3937_g3_3412	Dda3937_02804	ABF-0018790	3524175	3524876	233			transport	Glutamine transport system permease protein			+
3937_g3_3413	Dda3937_02803	ABF-0018789	3524854	3525579	241			transport	amino acid ABC transporter, ATP-binding protein			+
3937_g3_3414	Dda3937_02802	ABF-0018788	3525581	3526249	222			transport	Cystine transport system permease protein			+
3937_g3_3416			3526947	3526807	46			hypothetical protein	hypothetical protein
3937_g3_3420			3531063	3531215	50			hypothetical protein	hypothetical protein
3937_g3_3421	Dda3937_00008	ABF-0014503	3531784	3531341	147			metabolism	Thioredoxin reductase			+
3937_g3_3422	Dda3937_00007	ABF-0014502	3532292	3532077	71			regulation	Putative regulator for maltose metabolism	+	+
3937_g3_3423	Dda3937_00006	ABF-0014501	3533156	3532971	61			hypothetical protein	hypothetical protein
3937_g3_3424			3533545	3533402	47			hypothetical protein	hypothetical protein
3937_g3_3430	Dda3937_03710	ABF-0020152	3540370	3540092	92		yfgJ	hypothetical protein	hypothetical protein (yfgJ)
3937_g3_3442	Dda3937_03697	ABF-0020134	3553753	3552764	329			extrachromosomal	ISEch1 transposase			+
3937_g3_3462			3572147	3571995	50			hypothetical protein	hypothetical protein
3937_g3_3464			3573508	3573389	39			hypothetical protein	hypothetical protein
3937_g3_3466			3575455	3575327	42			hypothetical protein	hypothetical protein
3937_g3_3468			3576793	3576981	62			hypothetical protein	hypothetical protein
3937_g3_3469			3577185	3577063	40			hypothetical protein	hypothetical protein
3937_g3_3483			3594676	3594924	82			hypothetical protein	hypothetical protein
3937_g3_3500			3611514	3611678	54			hypothetical protein	hypothetical protein
3937_g3_3505			3616443	3616327	38			hypothetical protein	hypothetical protein
3937_g3_3507			3617550	3617431	39			hypothetical protein	hypothetical protein
3937_g3_3519	Dda3937_04456	ABF-0046891	3632949	3631918	343			extrachromosomal	Transposase
3937_g3_3521	Dda3937_00502	ABF-0015422	3634863	3633466	465		yadQ	transport	H(+)/Cl(-) exchange transporter clcA (yadQ)	+	+
3937_g3_3526			3640251	3640364	37			hypothetical protein	hypothetical protein
3937_g3_3533			3648700	3648515	61			hypothetical protein	hypothetical protein
3937_g3_3546			3659633	3659779	48			hypothetical protein	hypothetical protein
3937_g3_3560			3673418	3673537	39			hypothetical protein	hypothetical protein
3937_g3_3569	Dda3937_01565	ABF-0016990	3687584	3687378	68			hypothetical protein	hypothetical protein
3937_g3_3572	Dda3937_04296	ABF-0046522	3690051	3689593	152			extrachromosomal	Transposase	+
3937_g3_3580			3695472	3695359	37			hypothetical protein	hypothetical protein
3937_g3_3586			3702222	3702386	54			hypothetical protein	hypothetical protein
3937_g3_3590	Dda3937_03156	ABF-0019327	3704876	3705340	154			undefined	GCN5-related N-acetyltransferase
3937_g3_3591			3705672	3705785	37			hypothetical protein	hypothetical protein
3937_g3_3597	Dda3937_03163	ABF-0019341	3711250	3711747	165			regulation	Transcriptional regulatory protein
3937_g3_3606	Dda3937_03172	ABF-0019355	3723031	3724707	558			undefined	Dipeptidase-related protein		+	+
3937_g3_3607			3724721	3724858	45			hypothetical protein	hypothetical protein
3937_g3_3612	Dda3937_03176	ABF-0019362	3729294	3728602	230			hypothetical protein	hypothetical protein
3937_g3_3634	Dda3937_00955	ABF-0016056	3752823	3752413	136	GR 19 (HTI)		hypothetical protein	hypothetical protein
3937_g3_3635	Dda3937_00954	ABF-0016054	3753642	3753238	134	GR 19 (HTI)	yafO	extrachromosomal	toxin/antitoxin Yaf system, toxin YafO (yafO)
3937_g3_3637	Dda3937_00952	ABF-0016052	3754651	3754034	205	GR 19 (HTI)		hypothetical protein	hypothetical protein		+
3937_g3_3638	Dda3937_00950	ABF-0016049	3755522	3756076	184	GR 19 (HTI)		hypothetical protein	hypothetical protein
3937_g3_3639	Dda3937_00949	ABF-0016048	3756805	3756119	228	GR 19 (HTI)		hypothetical protein	hypothetical protein
3937_g3_3640	Dda3937_00948	ABF-0016046	3757294	3756965	109	GR 19 (HTI)		hypothetical protein	hypothetical protein		+
3937_g3_3641	Dda3937_00947	ABF-0016044	3760343	3757707	878	GR 19 (HTI)		extrachromosomal	DNA primase traC		+
3937_g3_3642	Dda3937_00946	ABF-0016043	3760536	3760336	66	GR 19 (HTI)		extrachromosomal	Putative prophage protein		+
3937_g3_3643			3760723	3760529	64	GR 19 (HTI)		hypothetical protein	hypothetical protein	+
3937_g3_3644	Dda3937_00944	ABF-0016041	3761182	3760937	81	GR 19 (HTI)		hypothetical protein	hypothetical protein
3937_g3_3645	Dda3937_00943	ABF-0016040	3761351	3761148	67	GR 19 (HTI)		extrachromosomal	putative regulatory protein
3937_g3_3646	Dda3937_00941	ABF-0016038	3762290	3761559	243	GR 19 (HTI)		hypothetical protein	hypothetical protein
3937_g3_3647	Dda3937_00940	ABF-0016037	3762667	3762482	61	GR 19 (HTI)		hypothetical protein	hypothetical protein			+
3937_g3_3648	Dda3937_00939	ABF-0016035	3763374	3762790	194	GR 19 (HTI)		hypothetical protein	hypothetical protein
3937_g3_3649	Dda3937_00938	ABF-0016034	3764653	3763439	404	GR 19 (HTI)		extrachromosomal	Integrase
3937_g3_3686			3802039	3801908	43			hypothetical protein	hypothetical protein
3937_g3_3687	Dda3937_00903	ABF-0015987	3802088	3803890	600			metabolism	Allophanate hydrolase	+
3937_g3_3688	Dda3937_00902	ABF-0015986	3803908	3804624	238			regulation	Transcriptional regulator, GntR family	+
3937_g3_3689			3805011	3804895	38			hypothetical protein	hypothetical protein
3937_g3_3690			3805058	3805204	48			hypothetical protein	hypothetical protein
3937_g3_3695			3810465	3810611	48			hypothetical protein	hypothetical protein
3937_g3_3708			3826206	3826325	39			hypothetical protein	hypothetical protein
3937_g3_3709			3830130	3830270	46			hypothetical protein	hypothetical protein
3937_g3_3710	Dda3937_04390	ABF-0046731	3830782	3830267	171		gmhB	metabolism	D,D-heptose 1,7-bisphosphate phosphatase (gmhB)	+	+	+
3937_g3_3729			3847799	3847930	43			hypothetical protein	hypothetical protein
3937_g3_3734	Dda3937_00208	ABF-0014879	3852729	3854438	569			hypothetical protein	hypothetical protein	+		+
3937_g3_3735	Dda3937_00207	ABF-0014878	3855773	3854484	429			transport	Predicted rhamnose oligosaccharide ABC transport system, substrate-binding component	+		+
3937_g3_3736			3855900	3856031	43			hypothetical protein	hypothetical protein
3937_g3_3737	Dda3937_00206	ABF-0014876	3856310	3857644	444		pehK	secretion system	Polygalacturonase (pehK)	+		+
3937_g3_3740			3859001	3858888	37			hypothetical protein	hypothetical protein
3937_g3_3760			3887502	3887624	40			hypothetical protein	hypothetical protein
3937_g3_3763	Dda3937_00182	ABF-0014839	3890175	3890447	90			hypothetical protein	Myb domain-containing protein
3937_g3_3765			3890972	3891115	47			hypothetical protein	hypothetical protein
3937_g3_3766			3891186	3891305	39			hypothetical protein	hypothetical protein
3937_g3_3782			3912573	3912785	70			hypothetical protein	hypothetical protein
3937_g3_3786			3915800	3915654	48			hypothetical protein	hypothetical protein
3937_g3_3788			3916937	3916809	42			hypothetical protein	hypothetical protein
3937_g3_3791	Dda3937_00047	ABF-0014571	3920195	3919845	116		yaaX	hypothetical protein	putative exported protein (yaaX)	+		+
3937_g3_3797	Dda3937_02618	ABF-0018518	3923489	3923322	55		priB	others	primosomal protein N (priB)	+	+	+
3937_g3_3799			3924111	3924260	49			hypothetical protein	hypothetical protein
3937_g3_3810	Dda3937_02603	ABF-0018499	3936591	3937211	206			hypothetical protein	hypothetical protein
3937_g3_3811			3937381	3937190	63			hypothetical protein	hypothetical protein
3937_g3_3828			3954729	3954887	52			hypothetical protein	hypothetical protein
3937_g3_3835			3963326	3963195	43			hypothetical protein	hypothetical protein
3937_g3_3846	Dda3937_04082	ABF-0020681	3973293	3972835	152			hypothetical protein	hypothetical protein				2 proteins in D. solani
3937_g3_3848	Dda3937_03440	ABF-0019758	3974126	3976033	635			hypothetical protein	FOG: TPR repeat
3937_g3_3857			3985501	3985683	60			hypothetical protein	hypothetical protein
3937_g3_3860			3988338	3988198	46			hypothetical protein	hypothetical protein
3937_g3_3861			3988415	3988296	39			hypothetical protein	hypothetical protein
3937_g3_3864			3990789	3990598	63			hypothetical protein	hypothetical protein
3937_g3_3865	Dda3937_03453	ABF-0019780	3992191	3991637	184			hypothetical protein	hypothetical protein	+	+	+
3937_g3_3866	Dda3937_03454	ABF-0019781	3993205	3992198	335			hypothetical protein	hypothetical protein	+	+	+
3937_g3_3867	Dda3937_03455	ABF-0019782	3994160	3993222	312			hypothetical protein	hypothetical protein	+	+	+
3937_g3_3868	Dda3937_03456	ABF-0019783	3995512	3994157	451			hypothetical protein	hypothetical protein	+		+
3937_g3_3869	Dda3937_03457	ABF-0019784	3998784	3995509	1091			hypothetical protein	hypothetical protein	+	+	+
3937_g3_3870	Dda3937_03458	ABF-0019785	3999782	3998781	333			hypothetical protein	hypothetical protein	+	+	+
3937_g3_3871	Dda3937_03460	ABF-0019787	4000299	4001138	279			hypothetical protein	hypothetical protein
3937_g3_3874	Dda3937_03464	ABF-0019798	4006004	4007464	486			undefined	GGDEF domain protein
3937_g3_3876	Dda3937_03466	ABF-0019801	4008296	4009285	329			extrachromosomal	ISEch1 transposase			+
3937_g3_3879	Dda3937_03469	ABF-0019805	4013926	4013348	192		yddH	undefined	NAD(P)H-flavin oxidoreductase (yddH)	+	+	+
3937_g3_3880			4014134	4013961	57			hypothetical protein	hypothetical protein
3937_g3_3881	Dda3937_03470	ABF-0019808	4014565	4014882	105			hypothetical protein	hypothetical protein
3937_g3_3897	Dda3937_03074	ABF-0019200	4037254	4038381	375			hypothetical protein	hypothetical protein
3937_g3_3898	Dda3937_03075	ABF-0019201	4038374	4039054	226			hypothetical protein	hypothetical protein
3937_g3_3905			4047085	4047213	42			hypothetical protein	hypothetical protein
3937_g3_3911			4052114	4052269	51			hypothetical protein	hypothetical protein
3937_g3_3915			4055681	4055544	45	GR 20		hypothetical protein	hypothetical protein
3937_g3_3916	Dda3937_03089	ABF-0019228	4055905	4055705	66	GR 20		hypothetical protein	hypothetical protein
3937_g3_3917	Dda3937_03090	ABF-0019229	4057698	4056445	417	GR 20		transport	Probable transporter
3937_g3_3918	Dda3937_03091	ABF-0019230	4058702	4057695	335	GR 20		metabolism	Putative glutathione synthase
3937_g3_3919	Dda3937_04299	ABF-0046526	4060008	4058704	434	GR 20		hypothetical protein	hypothetical protein
3937_g3_3920	Dda3937_02620	ABF-0018521	4061204	4060026	392	GR 20		metabolism	Argininosuccinate lyase
3937_g3_3921	Dda3937_02621	ABF-0018522	4062246	4061323	307	GR 20		metabolism	Cysteine synthase
3937_g3_3922	Dda3937_02622	ABF-0018523	4062740	4062603	45	GR 20		metabolism	Polyribonucleotide nucleotidyltransferase
3937_g3_3923			4063048	4063281	77	GR 20		hypothetical protein	hypothetical protein
3937_g3_3924	Dda3937_02624	ABF-0018526	4063580	4064221	213	GR 20		metabolism	Orotate phosphoribosyltransferase
3937_g3_3935	Dda3937_02635	ABF-0018541	4076283	4074625	552			others	Methyl-accepting chemotaxis protein	+		+
3937_g3_3940			4083091	4083228	45			hypothetical protein	hypothetical protein
3937_g3_3948			4094805	4094626	59			hypothetical protein	hypothetical protein
3937_g3_3980			4128833	4128717	38			hypothetical protein	hypothetical protein
3937_g3_3983			4130513	4130689	58			hypothetical protein	hypothetical protein
3937_g3_4001	Dda3937_01364	ABF-0016693	4152227	4153078	283			extrachromosomal	Putative phage-related protein(hydrolase)	+		+
3937_g3_4004	Dda3937_01367	ABF-0016697	4154635	4154258	125			hypothetical protein	hypothetical protein
3937_g3_4010			4159758	4159615	47			hypothetical protein	hypothetical protein
3937_g3_4021	Dda3937_01384	ABF-0016719	4175601	4174531	356			metabolism	Exopolysaccharide production protein exoZ
3937_g3_4028			4183614	4183372	80			hypothetical protein	hypothetical protein
3937_g3_4030			4184718	4184602	38			hypothetical protein	hypothetical protein
3937_g3_4047			4203306	4203554	82			hypothetical protein	hypothetical protein
3937_g3_4079			4240025	4239810	71			hypothetical protein	hypothetical protein
3937_g3_4100	Dda3937_00440	ABF-0015215	4261819	4260947	290			hypothetical protein	hypothetical protein
3937_g3_4111			4274706	4274593	37			hypothetical protein	hypothetical protein
3937_g3_4124			4284783	4284941	52			hypothetical protein	hypothetical protein
3937_g3_4130			4292938	4292768	56			hypothetical protein	hypothetical protein
3937_g3_4131	Dda3937_02183	ABF-0017893	4293002	4294021	339			extrachromosomal	Transposase
3937_g3_4134			4296972	4296856	38			hypothetical protein	hypothetical protein
3937_g3_4137			4300306	4300467	53			hypothetical protein	hypothetical protein
3937_g3_4148	Dda3937_02167	ABF-0017868	4310815	4310669	48			hypothetical protein	hypothetical protein
3937_g3_4154			4317197	4317036	53			hypothetical protein	hypothetical protein
3937_g3_4155	Dda3937_02160	ABF-0017859	4317436	4317197	79			hypothetical protein	hypothetical protein
3937_g3_4161			4322995	4322864	43			hypothetical protein	hypothetical protein
3937_g3_4168			4334534	4334647	37			hypothetical protein	hypothetical protein
3937_g3_4173	Dda3937_02143	ABF-0017835	4338276	4338815	179		blc	metabolism	Outer membrane lipoprotein blc precursor (blc)	+		+
3937_g3_4174			4338959	4338825	44			hypothetical protein	hypothetical protein
3937_g3_4192			4364126	4364245	39			hypothetical protein	hypothetical protein
3937_g3_4197	Dda3937_01526	ABF-0016933	4370877	4370317	186		yrdD	others	putative DNA topoisomerase (yrdD)	+		+
3937_g3_4205			4377478	4377609	43			hypothetical protein	hypothetical protein
3937_g3_4232			4391113	4391505	130			hypothetical protein	hypothetical protein
3937_g3_4252	Dda3937_00533	ABF-0015467	4408858	4408562	98			hypothetical protein	putative membrane protein
3937_g3_4253	Dda3937_00534	ABF-0015468	4409262	4409119	47			hypothetical protein	hypothetical protein
3937_g3_4256			4411478	4411359	39			hypothetical protein	hypothetical protein
3937_g3_4270	Dda3937_00550	ABF-0015488	4424314	4424078	78			hypothetical protein	hypothetical protein
3937_g3_4281			4435000	4435191	63			hypothetical protein	hypothetical protein
3937_g3_4285			4439068	4438946	40			hypothetical protein	hypothetical protein	+
3937_g3_4287			4440468	4440599	43			hypothetical protein	hypothetical protein
3937_g3_4306			4459651	4459529	40			hypothetical protein	hypothetical protein
3937_g3_4313	Dda3937_00351	ABF-0015081	4469617	4470117	166			hypothetical protein	hypothetical protein
3937_g3_4325			4484166	4484005	53			hypothetical protein	hypothetical protein
3937_g3_4326			4484301	4484185	38			hypothetical protein	hypothetical protein
3937_g3_4345			4506936	4506796	46			hypothetical protein	hypothetical protein
3937_g3_4349			4509317	4509523	68			hypothetical protein	hypothetical protein
3937_g3_4359	Dda3937_00311	ABF-0015025	4520476	4519586	296			extrachromosomal	Transposase
3937_g3_4362			4523532	4523413	39			hypothetical protein	hypothetical protein
3937_g3_4364			4524533	4524396	45			hypothetical protein	hypothetical protein
3937_g3_4382			4543501	4543626	41			hypothetical protein	hypothetical protein
3937_g3_4388			4547929	4548096	55			hypothetical protein	hypothetical protein
3937_g3_4389	Dda3937_00283	ABF-0014991	4548240	4549220	326			regulation	Ethanolamine operon regulatory protein
3937_g3_4390	Dda3937_00282	ABF-0014990	4549283	4550221	312			undefined	Protein involved in meta-pathway of phenol degradation
3937_g3_4391	Dda3937_00281	ABF-0014989	4550235	4551458	407			transport	Major facilitator family transporter
3937_g3_4392	Dda3937_00280	ABF-0014987	4551511	4552965	484			undefined	Amidase
3937_g3_4395			4555614	4555754	46			hypothetical protein	hypothetical protein
3937_g3_4406			4567039	4566920	39			hypothetical protein	hypothetical protein
3937_g3_4411			4572249	4572130	39			hypothetical protein	hypothetical protein
3937_g3_4413			4574072	4574242	56			hypothetical protein	hypothetical protein
3937_g3_4431			4599675	4599538	45			hypothetical protein	hypothetical protein
3937_g3_4435			4604819	4604938	39			hypothetical protein	hypothetical protein
3937_g3_4436			4608634	4608759	41			hypothetical protein	hypothetical protein
3937_g3_4448		ABF-0046529	4621094	4620300	264		ubiD 2		3-polyprenyl-4-hydroxybenzoate carboxy-lyase (pseudogene)	+	+	+	2 proteins in D. dadantii
3937_g3_4449		ABF-0046530	4621786	4621100	228		ubiD 1		3-polyprenyl-4-hydroxybenzoate carboxy-lyase (pseudogene)	+	+	+	2 proteins in D. dadantii
3937_g3_4487			4663821	4663979	52			hypothetical protein	hypothetical protein
3937_g3_4496			4670113	4670250	45			hypothetical protein	hypothetical protein
3937_g3_4512			4684843	4684956	37			hypothetical protein	hypothetical protein
3937_g3_4513	Dda3937_04407	ABF-0046768	4685114	4684938	58			hypothetical protein	hypothetical protein
3937_g3_4514			4685197	4685084	37			hypothetical protein	hypothetical protein
3937_g3_4523			4694726	4694589	45			hypothetical protein	hypothetical protein
3937_g3_4530	Dda3937_03232	ABF-0019433	4699204	4701582	792			undefined	EF hand domain protein
3937_g3_4531	Dda3937_03231	ABF-0019432	4701579	4702055	158			hypothetical protein	hypothetical protein
3937_g3_4533			4702947	4702825	40			hypothetical protein	hypothetical protein
3937_g3_4536			4704901	4704755	48			hypothetical protein	hypothetical protein
3937_g3_4541	Dda3937_04420	ABF-0046811	4707586	4707440	48			hypothetical protein	hypothetical protein
3937_g3_4586			4758707	4758567	46			hypothetical protein	hypothetical protein
3937_g3_4588			4760144	4760004	46			hypothetical protein	hypothetical protein
3937_g3_4590	Dda3937_00987	ABF-0016107	4762050	4763039	329			extrachromosomal	ISEch1 transposase			+
3937_g3_4591			4763252	4763100	50			hypothetical protein	hypothetical protein
3937_g3_4599			4773586	4773437	49			hypothetical protein	hypothetical protein
3937_g3_4601			4774906	4774763	47			hypothetical protein	hypothetical protein
3937_g3_4613			4789111	4789254	47			hypothetical protein	hypothetical protein
3937_g3_4615			4790505	4790630	41			hypothetical protein	hypothetical protein
3937_g3_4619	Dda3937_01012	ABF-0016144	4796008	4795154	284			undefined	Integral membrane protein	+	+	+
3937_g3_4625			4801770	4801889	39			hypothetical protein	hypothetical protein
3937_g3_4637			4812953	4812804	49			hypothetical protein	hypothetical protein
3937_g3_4638			4813274	4813149	41			hypothetical protein	hypothetical protein
3937_g3_4640			4814643	4814500	47			hypothetical protein	hypothetical protein
3937_g3_4644	Dda3937_01035	ABF-0016187	4819286	4819720	144			undefined	PAS/PAC domain		+
3937_g3_4650			4826157	4826038	39			hypothetical protein	hypothetical protein
3937_g3_4662			4838741	4838860	39			hypothetical protein	hypothetical protein
3937_g3_4663			4839029	4838898	43			hypothetical protein	hypothetical protein
3937_g3_4666			4841105	4840992	37			hypothetical protein	hypothetical protein
3937_g3_4678			4856425	4856577	50			hypothetical protein	hypothetical protein
3937_g3_4687	Dda3937_01073	ABF-0016239	4863478	4864455	325			regulation	Regulatory protein, LysR:LysR, substrate-binding
3937_g3_4695	Dda3937_01082	ABF-0016254	4873496	4872837	219			undefined	lipoprotein, putative		+	+
3937_g3_4696	Dda3937_01083	ABF-0016255	4873853	4873500	117			undefined	putative lipoprotein		+	+
3937_g3_4697	Dda3937_01084	ABF-0016257	4874543	4873872	223			undefined	Probable lipoprotein		+	+
3937_g3_4698			4874672	4874559	37			hypothetical protein	hypothetical protein
3937_g3_4712	Dda3937_01098	ABF-0016279	4888789	4889205	138	GR 21		undefined	Predicted SAM-dependent methyltransferases			+
3937_g3_4713	Dda3937_01099	ABF-0016280	4889202	4890518	438	GR 21		hypothetical protein	hypothetical protein			+
3937_g3_4714	Dda3937_01100	ABF-0016281	4890511	4891947	478	GR 21		transport	ABC-type cobalamin/Fe3+-siderophores transport systems, ATPase components			+
3937_g3_4716	Dda3937_01102	ABF-0016284	4896934	4895042	630	GR 21		others	tetracycline resistance protein tetA(P), putative
3937_g3_4717	Dda3937_01103	ABF-0016285	4898132	4896957	391	GR 21		metabolism	Argininosuccinate lyase
3937_g3_4718	Dda3937_01104	ABF-0016286	4899879	4898179	566	GR 21		transport	High-affnity carbon uptake protein Hat/HatR
3937_g3_4719	Dda3937_01105	ABF-0016287	4900862	4899876	328	GR 21		regulation	serine/threonine kinase
3937_g3_4720	Dda3937_01106	ABF-0016288	4902071	4900905	388	GR 21		metabolism	Phosphoribosylglycinamide synthetase ATP-grasp (A) domain protein
3937_g3_4721	Dda3937_00137	ABF-0014775	4903284	4902076	402	GR 21		others	Nikkomycin biosynthesis protein, carboxylase
3937_g3_4722	Dda3937_00138	ABF-0014776	4904349	4903357	330	GR 21		undefined	Cysteine synthase
3937_g3_4723	Dda3937_00139	ABF-0014777	4904916	4904377	179	GR 21		hypothetical protein	Predicted flavoprotein
3937_g3_4724	Dda3937_00140	ABF-0014778	4905548	4904922	208	GR 21		others	GTP cyclohydrolase II
3937_g3_4725			4905846	4905718	42	GR 21		hypothetical protein	hypothetical protein
3937_g3_4726			4905984	4905871	37	GR 21		hypothetical protein	hypothetical protein
